# Supplementary material for: Spatial and temporal dynamics of West Nile virus between Africa and Europe
Source: Nat Commun. 2023 Oct 13;14:6440. doi: 10.1038/s41467-023-42185-7 (PMC10575862; doi:10.1038/s41467-023-42185-7)
Supplement: Supplementary file 4 — Supplementary Data 1 [file 41467_2023_42185_MOESM4_ESM.xlsx]

## Sheet: Metadata of WNV sequences
Curated metadata of IZS-Teramo and IPD-Dakar West Nile virus genome sequences
Genbank accession number	Strain	Isolate	WNV lineage	Host	Host category	Locality (Country: region)	Province	Municipality	Collection_date	Notes
ON813210	260164/2013	SN2013 260164	genotype: lineage 1	Culex neavei	Mosquito	Senegal: Barkedji	NA	NA	2013	New genome sequences obtained at IZS-Teramo
ON813211	286301/2016	SN2016 286301	genotype: lineage 1	Culex poicilipes	Mosquito	Senegal: Barkedji	NA	NA	2016	New genome sequences obtained at IZS-Teramo
ON813212	288154/2016	SN2016 288154	genotype: lineage 1	Culex neavei	Mosquito	Senegal: Barkedji	NA	NA	2016	New genome sequences obtained at IZS-Teramo
ON813213	286281/2016	SN2016 286281	genotype: lineage 1	Culex ehiopicus	Mosquito	Senegal: Barkedji	NA	NA	2016	New genome sequences obtained at IZS-Teramo
ON813214	251053/2012	SN2012 251053	genotype: lineage 1	Culex neavei	Mosquito	Senegal: Barkedji	NA	NA	2012	New genome sequences obtained at IZS-Teramo
ON813215	241164/2012	SN2012 241164	genotype: lineage 1	Culex perfuscus	Mosquito	Senegal: Barkedji	NA	NA	2012	New genome sequences obtained at IZS-Teramo
ON813216	240964/2012	SN2012 240964	genotype: lineage 1	Culex quinquefasciatus	Mosquito	Senegal: Barkedji	NA	NA	2012	New genome sequences obtained at IZS-Teramo	,
ON813217	172169/2006	SN2006 ArD 172169	genotype: lineage 2	Culex antennatus	Mosquito	Senegal: Thillé Boubacar	NA	NA	2006	New genome sequences obtained at IZS-Teramo
ON813218	172145/2006	SN2006 ArD 172145	genotype: lineage 2	Culex antennatus	Mosquito	Senegal: Thillé Boubacar	NA	NA	2006	New genome sequences obtained at IZS-Teramo
ON813219	166355/2006	SN2006 ArD 166355	genotype: lineage 2	Aedes vexans	Mosquito	Senegal: Barkedji	NA	NA	2006	New genome sequences obtained at IZS-Teramo
ON813230	299815/2021	ITA2021 299815	genotype: lineage 2	Corvus cornix	Bird	Italy: Emilia-Romagna	Piacenza	Piacenza	2021-07-19	New genome sequences obtained at IZS-Teramo
ON813231	300240/2021	ITA2021 300240	genotype: lineage 2	Pica pica	Bird	Italy: Emilia-Romagna	Reggio-Emilia	Novellara	2021-07-22	New genome sequences obtained at IZS-Teramo
ON813232	307743/2021	-	genotype: lineage 2	Accipiter gentilis	Bird	Italy: Sardinia	Alghero	Alghero	2021-09-10	New genome sequences obtained at IZS-Teramo
ON813233	24302/2022	ITA2022 24302	genotype: lineage 2	Accipiter gentilis	Bird	Italy: Piedmont	Cuneo	Montà	2021-09-12	New genome sequences obtained at IZS-Teramo
OP850024	44233.2.9/2022	-	genotype: lineage 2	Garrulus glandarius	Bird	Italy: Emilia-Romagna	Forlì-Cesena	Forlì	2022-08-04	New genome sequences obtained at IZS-Teramo
OP850025	44926.3.1/2022	-	genotype: lineage 2	Anopheles maculipennis	Mosquito	Italy: Piedmont	Vercelli	Asigliano Vercellese	2022-08-24	New genome sequences obtained at IZS-Teramo
OP850026	45077.1.1/2022	-	genotype: lineage 2	Culex pipiens	Mosquito	Italy: Friuli-Venezia Giulia	Udine	Palazzolo dello Stella	2022-09-01	New genome sequences obtained at IZS-Teramo
OP850027	312430.1.2/2021	-	genotype: lineage 2	Corvus cornix	Bird	Italy: Lombardy	Pavia	Marcignano	2021-08-10	New genome sequences obtained at IZS-Teramo
OP850028	302700.1.2/2021	-	genotype: lineage 2	Pica pica	Bird	Italy: Emilia-Romagna	Ferrara	Portomaggiore	2021-08-20	New genome sequences obtained at IZS-Teramo
OP850029	307078.1.1/2021	-	genotype: lineage 2	Sylvia atricapilla	Bird	Italy: Emilia-Romagna	Ferrara	Portomaggiore	2022-10-24	New genome sequences obtained at IZS-Teramo
OP734238	44233.2.6/2022	-	genotype: lineage 2	Pica pica	Bird	Italy: Emilia-Romagna	Bologna	Bologna	2022-07-25	New genome sequences obtained at IZS-Teramo
OP734239	44233.2.11/2022	-	genotype: lineage 2	Corvus cornix	Bird	Italy: Emilia-Romagna	Parma	Salsomaggiore_Terme	2022-07-12	New genome sequences obtained at IZS-Teramo
OP734240	44233.2.24/2022	-	genotype: lineage 2	Culex pipiens	Mosquito	Italy: Piedmont	Vercelli	Trino	2022-08-04	New genome sequences obtained at IZS-Teramo
OP734241	44233.2.29/2022	-	genotype: lineage 2	Culex pipiens	Mosquito	Italy: Piedmont	Vercelli	Asigliano Vercellese	2022-08-10	New genome sequences obtained at IZS-Teramo
OP734242	45323.2.17/2022	-	genotype: lineage 2	Athene noctua	Bird	Italy: Emilia-Romagna	Bologna	Bologna	2022-08-17	New genome sequences obtained at IZS-Teramo
OP734243	45323.2.21/2022	-	genotype: lineage 2	Culex pipiens	Mosquito	Italy: Emilia-Romagna	Ravenna	Lugo	2022-08-25	New genome sequences obtained at IZS-Teramo
OP734244	45323.2.33/2022	-	genotype: lineage 2	Passer domesticus	Bird	Italy: Veneto	Venezia	Jesolo	2022-08-10	New genome sequences obtained at IZS-Teramo
OQ204314	51622.1.2/2022	-	genotype: lineage 2	Culex pipiens	Mosquito	Italy: Tuscany	Pistoia	NA	2022-10-07	New genome sequences obtained at IZS-Teramo
OQ204315	51622.1.4/2022	-	genotype: lineage 2	Horse	Equid	Italy: Sicily	Palermo	Partinico	2022-11-02	New genome sequences obtained at IZS-Teramo
OP846971	ArD52398/1989	SN1989 52398	genotype: lineage 1	Culex poicilipes	Mosquito	Senegal: Dakar Bango	NA	NA	1989	Genome sequences shared by IPD-Dakar
OP846977	ArD62891/1990	SN1990 62891	genotype: lineage 1	Culex antennatus	Mosquito	Senegal: Dakar Bango	NA	NA	1990	Genome sequences shared by IPD-Dakar
OP846973	ArD93548/1993	SN1993 93548	genotype: lineage 1	Culex neavei	Mosquito	Senegal: Barkédji	NA	NA	1993	Genome sequences shared by IPD-Dakar
OP846974	ArD120040/1996	SN1996 120040	genotype: lineage 1	Culex neavei	Mosquito	Senegal: Koungueul	NA	NA	1996	Genome sequences shared by IPD-Dakar
OP846975	ArD121684/1996	SN1996 121684	genotype: lineage 1	Aedes dalzieli	Mosquito	Senegal: Kédougou	NA	NA	1996	Genome sequences shared by IPD-Dakar
OP846978	ArD251080/2012	SN2012 251080	genotype: lineage 1	Culex neavei	Mosquito	Senegal: Barkédji	NA	NA	2012-11-01	Genome sequences shared by IPD-Dakar
OP846979	ArD253054/2013	SN2013 253054	genotype: lineage 1	Culex neavei	Mosquito	Senegal: Barkédji	NA	NA	2013-11-01	Genome sequences shared by IPD-Dakar
OP846982	ArD285495/2016	SN2016 285495	genotype: lineage 1	Culex perfuscus	Mosquito	Senegal: Barkédji	NA	NA	2016-01-08	Genome sequences shared by IPD-Dakar
OP846980	ArD300516/2017	SN2017 300516	genotype: lineage 1	Culex neavei	Mosquito	Senegal: Matam	NA	NA	2017	Genome sequences shared by IPD-Dakar
OP846981	HS309811/2018	SN2018 309811	genotype: lineage 1	Homo sapiens	Human	Senegal: Matam	NA	NA	2018-10-01	Genome sequences shared by IPD-Dakar
OP870453	ArD52432/1989	SN1989 52432	genotype: lineage 2	Mansonia uniformis	Mosquito	Senegal: Dakar Bango	NA	NA	1989	Genome sequences shared by IPD-Dakar
OP870454	ArD54113/1989	SN1989 54113	genotype: lineage 2	Culex antennatus	Mosquito	Senegal: Dakar Bango	NA	NA	1989	Genome sequences shared by IPD-Dakar
OP870455	ArD52473/1990	SN1990 52473	genotype: lineage 2	Culex antennatus	Mosquito	Senegal: Dakar Bango	NA	NA	1990	Genome sequences shared by IPD-Dakar
OP870456	ArD54222/1989	SN1989 54222	genotype: lineage 2	Culex neavei	Mosquito	Senegal: Dakar Bango	NA	NA	1989	Genome sequences shared by IPD-Dakar
OP846976	ArD54238/1989	SN1989 54238	genotype: lineage 2	Culex poicilipes	Mosquito	Senegal: Dakar Bango	NA	NA	1989	Genome sequences shared by IPD-Dakar
OP870457	ArD55667/1990	SN1990 55667	genotype: lineage 2	Culex neavei	Mosquito	Senegal: Dakar Bango	NA	NA	1990	Genome sequences shared by IPD-Dakar
OP870458	ArD55759/1990	SN1990 55759	genotype: lineage 2	Culex tritaeniorhynchus	Mosquito	Senegal: Dakar Bango	NA	NA	1990	Genome sequences shared by IPD-Dakar
OP870459	ArD134613/1998	SN1998 134613	genotype: lineage 2	Mansonia uniformis	Mosquito	Senegal: Thille Boubacar	NA	NA	1998	Genome sequences shared by IPD-Dakar
OP870461	ArD166362/2002	SN2002 166362	genotype: lineage 2	Aedes vexans	Mosquito	Senegal: Barkédji	NA	NA	2002	Genome sequences shared by IPD-Dakar
OP870460	ArD172162/2003	SN2003 172162	genotype: lineage 2	Culex antennatus	Mosquito	Senegal: Thille Boubacar	NA	NA	2003	Genome sequences shared by IPD-Dakar
OP734262	39540/2022	-	genotype: lineage 1	Culex pipiens	Mosquito	Italy:Veneto	Verona	Cavarzere	2022-06-21	Genome sequences obtained at IZS-Teramo between 2008 and 2022 downloaded from the Supplementary Materials of [Origin and evolution of West Nile virus lineage 1 in Italy, unpublished paper].
OP734263	40956/2022	-	genotype: lineage 1	Culex pipiens	Mosquito	Italy:Veneto	Padova	Tribano	2022-07-07	Genome sequences obtained at IZS-Teramo between 2008 and 2022 downloaded from the Supplementary Materials of [Origin and evolution of West Nile virus lineage 1 in Italy, unpublished paper].
OP734264	41166/2022	-	genotype: lineage 1	Pica pica	Bird	Italy:Veneto	Rovigo	Porto Tolle	2022-06-28	Genome sequences obtained at IZS-Teramo between 2008 and 2022 downloaded from the Supplementary Materials of [Origin and evolution of West Nile virus lineage 1 in Italy, unpublished paper].
OP734265	41302/2022	-	genotype: lineage 1	Phalacrocorax carbo	Bird	Italy:Veneto	Rovigo	Rovigo	2022-07-07	Genome sequences obtained at IZS-Teramo between 2008 and 2022 downloaded from the Supplementary Materials of [Origin and evolution of West Nile virus lineage 1 in Italy, unpublished paper].
OP734266	41296/2022	-	genotype: lineage 1	Culex pipiens	Mosquito	Italy:Emilia-Romagna	Ferrara	Riva del Po	2022-07-12	Genome sequences obtained at IZS-Teramo between 2008 and 2022 downloaded from the Supplementary Materials of [Origin and evolution of West Nile virus lineage 1 in Italy, unpublished paper].
OP734267	41297/2022	-	genotype: lineage 1	Culex pipiens	Mosquito	Italy:Emilia-Romagna	Ferrara	Mesola	2022-07-12	Genome sequences obtained at IZS-Teramo between 2008 and 2022 downloaded from the Supplementary Materials of [Origin and evolution of West Nile virus lineage 1 in Italy, unpublished paper].
OP734268	40958/2022	-	genotype: lineage 1	Culex pipiens	Mosquito	Italy:Veneto	Rovigo	Rovigo	2022-07-07	Genome sequences obtained at IZS-Teramo between 2008 and 2022 downloaded from the Supplementary Materials of [Origin and evolution of West Nile virus lineage 1 in Italy, unpublished paper].
OP734269	42122/2022	-	genotype: lineage 1	Corvus cornix	Bird	Italy:Veneto	Rovigo	Rovigo	2022-07-18	Genome sequences obtained at IZS-Teramo between 2008 and 2022 downloaded from the Supplementary Materials of [Origin and evolution of West Nile virus lineage 1 in Italy, unpublished paper].
OP734270	41754/2022	-	genotype: lineage 1	Culex pipiens	Mosquito	Italy:Emilia-Romagna	Bologna	Baricella	2022-07-19	Genome sequences obtained at IZS-Teramo between 2008 and 2022 downloaded from the Supplementary Materials of [Origin and evolution of West Nile virus lineage 1 in Italy, unpublished paper].
OP734271	41727/2022	-	genotype: lineage 1	Corvus cornix	Mosquito	Italy:Veneto	Padova	Padova	2022-07-13	Genome sequences obtained at IZS-Teramo between 2008 and 2022 downloaded from the Supplementary Materials of [Origin and evolution of West Nile virus lineage 1 in Italy, unpublished paper].
OP734272	42106/2022	-	genotype: lineage 1	Passer domesticus	Bird	Italy:Veneto	Rovigo	Villanova del Ghebbo	2022-07-04	Genome sequences obtained at IZS-Teramo between 2008 and 2022 downloaded from the Supplementary Materials of [Origin and evolution of West Nile virus lineage 1 in Italy, unpublished paper].
OP734274	41525/2022	-	genotype: lineage 1	Culex pipiens	Mosquito	Italy:Veneto	Rovigo	Villanova del Ghebbo	2022-07-14	Genome sequences obtained at IZS-Teramo between 2008 and 2022 downloaded from the Supplementary Materials of [Origin and evolution of West Nile virus lineage 1 in Italy, unpublished paper].
OP850021	46933/2022	-	genotype: lineage 1	Corvus cornix	Bird	Italy:Lombardy	Mantova	Sermide	2022-09-12	Genome sequences obtained at IZS-Teramo between 2008 and 2022 downloaded from the Supplementary Materials of [Origin and evolution of West Nile virus lineage 1 in Italy, unpublished paper].
OP850022	47763/2022	-	genotype: lineage 1	Pica pica	Bird	Italy:Veneto	Treviso	Zero Branco	2022-08-12	Genome sequences obtained at IZS-Teramo between 2008 and 2022 downloaded from the Supplementary Materials of [Origin and evolution of West Nile virus lineage 1 in Italy, unpublished paper].
OP850023	48033/2022	-	genotype: lineage 1	Equus caballus	Equid	Italy:Campania	Caserta	Castel Volturno	2022-10-03	Genome sequences obtained at IZS-Teramo between 2008 and 2022 downloaded from the Supplementary Materials of [Origin and evolution of West Nile virus lineage 1 in Italy, unpublished paper].
MW835351	15076/2008	15076/2008	genotype: lineage 1	Pica pica	Bird	Italy:Emilia-Romagna	Ferrara	Ferrara	2008	Genome sequences obtained at IZS-Teramo between 2008 and 2022 downloaded from the Supplementary Materials of [Origin and evolution of West Nile virus lineage 1 in Italy, unpublished paper].
MW835352	15242/2008	15242/2008	genotype: lineage 1	Equus asinus	Equid	Italy:Emilia-Romagna	Ferrara	Tresignana	2008-09-13	Genome sequences obtained at IZS-Teramo between 2008 and 2022 downloaded from the Supplementary Materials of [Origin and evolution of West Nile virus lineage 1 in Italy, unpublished paper].
MW835353	15250/2008	15250/2008	genotype: lineage 1	Equus caballus	Equid	Italy:Emilia-Romagna	Ferrara	Ferrara	2008-09-08	Genome sequences obtained at IZS-Teramo between 2008 and 2022 downloaded from the Supplementary Materials of [Origin and evolution of West Nile virus lineage 1 in Italy, unpublished paper].
MW835354	15325/2008	1532/2008	genotype: lineage 1	Equus caballus	Equid	Italy:Veneto	Rovigo	Trecenta	2008-09-15	Genome sequences obtained at IZS-Teramo between 2008 and 2022 downloaded from the Supplementary Materials of [Origin and evolution of West Nile virus lineage 1 in Italy, unpublished paper].
MW835355	12010/2009	12010/2009	genotype: lineage 1	Pica pica	Bird	Italy:Emilia-Romagna	Reggio Emilia	Reggio nell'Emilia	2009-07-31	Genome sequences obtained at IZS-Teramo between 2008 and 2022 downloaded from the Supplementary Materials of [Origin and evolution of West Nile virus lineage 1 in Italy, unpublished paper].
MW835356	14444/2011	14444/2011	genotype: lineage 1	Pica pica	Bird	Italy:Emilia-Romagna	Ferrara	NA	2011	Genome sequences obtained at IZS-Teramo between 2008 and 2022 downloaded from the Supplementary Materials of [Origin and evolution of West Nile virus lineage 1 in Italy, unpublished paper].
MW835357	17196/2011	17196/2011	genotype: lineage 1	Asio otus	Bird	Italy:Emilia-Romagna	Ferrara	NA	2011	Genome sequences obtained at IZS-Teramo between 2008 and 2022 downloaded from the Supplementary Materials of [Origin and evolution of West Nile virus lineage 1 in Italy, unpublished paper].
MW835358	17208/2011	17208/2011	genotype: lineage 1	Corvus corone	Bird	Italy:Emilia-Romagna	Bologna	NA	2011	Genome sequences obtained at IZS-Teramo between 2008 and 2022 downloaded from the Supplementary Materials of [Origin and evolution of West Nile virus lineage 1 in Italy, unpublished paper].
MW835359	20224_1/2011	20224/2011	genotype: lineage 1	Gallus gallus	Bird	Italy:Sardinia	Oristano	Santa Giusta	2011-09-23	Genome sequences obtained at IZS-Teramo between 2008 and 2022 downloaded from the Supplementary Materials of [Origin and evolution of West Nile virus lineage 1 in Italy, unpublished paper].
MW835360	20875/2011	20875/2011	genotype: lineage 1	Garrulus glandarius	Bird	Italy:Sardinia	Oristano	Oristano	2011-09-19	Genome sequences obtained at IZS-Teramo between 2008 and 2022 downloaded from the Supplementary Materials of [Origin and evolution of West Nile virus lineage 1 in Italy, unpublished paper].
MW835361	21370/2011	21370/2011	genotype: lineage 1	Equus caballus	Equid	Italy:Sardinia	Oristano	Oristano	2011-09-15	Genome sequences obtained at IZS-Teramo between 2008 and 2022 downloaded from the Supplementary Materials of [Origin and evolution of West Nile virus lineage 1 in Italy, unpublished paper].
MW835362	21412/2011	21412/2011	genotype: lineage 1	Athene noctua	Bird	Italy:Sardinia	Oristano	Oristano	2011-09-25	Genome sequences obtained at IZS-Teramo between 2008 and 2022 downloaded from the Supplementary Materials of [Origin and evolution of West Nile virus lineage 1 in Italy, unpublished paper].
MW835363	23237_1/2011	23237/2011	genotype: lineage 1	Gallus gallus	Bird	Italy:Sardinia	Oristano	Arborea	2011-10-03	Genome sequences obtained at IZS-Teramo between 2008 and 2022 downloaded from the Supplementary Materials of [Origin and evolution of West Nile virus lineage 1 in Italy, unpublished paper].
MW835364	20652/2012	20652/2012	genotype: lineage 1	Pica pica	Bird	Italy:Sardinia	Udine	Livenza	2012-12-20	Genome sequences obtained at IZS-Teramo between 2008 and 2022 downloaded from the Supplementary Materials of [Origin and evolution of West Nile virus lineage 1 in Italy, unpublished paper].
MW627239	238412/2020	-	genotype: lineage 1	Accipiter gentilis	Bird	Italy:Campania	Caserta	Trentola-Ducenta	2020-10-01	Genome sequences obtained at IZS-Teramo between 2008 and 2022 downloaded from the Supplementary Materials of [Origin and evolution of West Nile virus lineage 1 in Italy, unpublished paper].
MW862073	20168/2012	-	genotype: lineage 2	Accipiter gentilis	Bird	Italy: Sardinia	Oristano	NA	2012-08-24	Genome sequences obtained at IZS-Teramo between 2012 and 2021 downloaded from the Supplementary Materials of [Epidemiological and Evolutionary Analysis of West Nile Virus Lineage 2 in Italy. Viruses. 2023 Jan;15(1):35].
MW862074	27449/2013	-	genotype: lineage 2	Accipiter gentilis	Bird	Italy: Sardinia	Sassari	Muros	2013-09-30	Genome sequences obtained at IZS-Teramo between 2012 and 2021 downloaded from the Supplementary Materials of [Epidemiological and Evolutionary Analysis of West Nile Virus Lineage 2 in Italy. Viruses. 2023 Jan;15(1):35].
MW862075	21863/2015	-	genotype: lineage 2	Pica pica	Bird	Italy: Emilia-Romagna	Modena	San_Cesario	2015-08-05	Genome sequences obtained at IZS-Teramo between 2012 and 2021 downloaded from the Supplementary Materials of [Epidemiological and Evolutionary Analysis of West Nile Virus Lineage 2 in Italy. Viruses. 2023 Jan;15(1):35].
MW862076	21864/2015	-	genotype: lineage 2	Pica pica	Bird	Italy: Sardinia	Modena	San_Cesario	2015-08-13	Genome sequences obtained at IZS-Teramo between 2012 and 2021 downloaded from the Supplementary Materials of [Epidemiological and Evolutionary Analysis of West Nile Virus Lineage 2 in Italy. Viruses. 2023 Jan;15(1):35].
MW862077	21865/2015	-	genotype: lineage 2	Pica pica	Bird	Italy: Sardinia	Modena	Castelfranco_Emilia	2015-08-05	Genome sequences obtained at IZS-Teramo between 2012 and 2021 downloaded from the Supplementary Materials of [Epidemiological and Evolutionary Analysis of West Nile Virus Lineage 2 in Italy. Viruses. 2023 Jan;15(1):35].
MW862078	21926/2015	-	genotype: lineage 2	Bubo bubo	Bird	Italy: Piedmont	Alessandria	Barzola	2015-08-05	Genome sequences obtained at IZS-Teramo between 2012 and 2021 downloaded from the Supplementary Materials of [Epidemiological and Evolutionary Analysis of West Nile Virus Lineage 2 in Italy. Viruses. 2023 Jan;15(1):35].
MW862079	22115/2015	-	genotype: lineage 2	Culex pipiens	Mosquito	Italy: Piedmont	Alessandria	Ticineto	2015-08-06	Genome sequences obtained at IZS-Teramo between 2012 and 2021 downloaded from the Supplementary Materials of [Epidemiological and Evolutionary Analysis of West Nile Virus Lineage 2 in Italy. Viruses. 2023 Jan;15(1):35].
MW862080	26275/2015	-	genotype: lineage 2	Accipiter gentilis	Bird	Italy: Sardinia	Bologna	Sasso_Marconi	2015-09-23	Genome sequences obtained at IZS-Teramo between 2012 and 2021 downloaded from the Supplementary Materials of [Epidemiological and Evolutionary Analysis of West Nile Virus Lineage 2 in Italy. Viruses. 2023 Jan;15(1):35].
MW862081	22805_1/2015	-	genotype: lineage 2	Corvus corone	Bird	Italy: Sardinia	Modena	Cavezzo	2015-08-12	Genome sequences obtained at IZS-Teramo between 2012 and 2021 downloaded from the Supplementary Materials of [Epidemiological and Evolutionary Analysis of West Nile Virus Lineage 2 in Italy. Viruses. 2023 Jan;15(1):35].
MW862082	24916/2015	-	genotype: lineage 2	Corvus corone	Bird	Italy: Lombardy	Milano	Inveruno	2015-09-07	Genome sequences obtained at IZS-Teramo between 2012 and 2021 downloaded from the Supplementary Materials of [Epidemiological and Evolutionary Analysis of West Nile Virus Lineage 2 in Italy. Viruses. 2023 Jan;15(1):35].
MW862083	30707/2015	2015.TE.30707	genotype: lineage 2	Accipiter gentilis	Bird	Italy: Sardinia	Sassari	NA	2015-11-02	Genome sequences obtained at IZS-Teramo between 2012 and 2021 downloaded from the Supplementary Materials of [Epidemiological and Evolutionary Analysis of West Nile Virus Lineage 2 in Italy. Viruses. 2023 Jan;15(1):35].
MW862084	22799_2/2015	-	genotype: lineage 2	Pica pica	Bird	Italy: Sardinia	Modena	Ravarino	2015-08-12	Genome sequences obtained at IZS-Teramo between 2012 and 2021 downloaded from the Supplementary Materials of [Epidemiological and Evolutionary Analysis of West Nile Virus Lineage 2 in Italy. Viruses. 2023 Jan;15(1):35].
MW862085	22799_5/2015	-	genotype: lineage 2	Pica pica	Bird	Italy: Sardinia	Modena	Ravarino	2015-08-12	Genome sequences obtained at IZS-Teramo between 2012 and 2021 downloaded from the Supplementary Materials of [Epidemiological and Evolutionary Analysis of West Nile Virus Lineage 2 in Italy. Viruses. 2023 Jan;15(1):35].
MW862086	28315/2016	-	genotype: lineage 2	Accipiter nisus	Bird	Italy: Sardinia	Sassari	Budoni	2016-09-28	Genome sequences obtained at IZS-Teramo between 2012 and 2021 downloaded from the Supplementary Materials of [Epidemiological and Evolutionary Analysis of West Nile Virus Lineage 2 in Italy. Viruses. 2023 Jan;15(1):35].
MW862087	25819/2017	-	genotype: lineage 2	Pica pica	Bird	Italy: Sardinia	Bologna	Castel_San_Pietro_Terme	2017-11-02	Genome sequences obtained at IZS-Teramo between 2012 and 2021 downloaded from the Supplementary Materials of [Epidemiological and Evolutionary Analysis of West Nile Virus Lineage 2 in Italy. Viruses. 2023 Jan;15(1):35].
MW862088	15851/2017	-	genotype: lineage 2	Pica pica	Bird	Italy: Sardinia	Bologna	Minerbio	2017-08-07	Genome sequences obtained at IZS-Teramo between 2012 and 2021 downloaded from the Supplementary Materials of [Epidemiological and Evolutionary Analysis of West Nile Virus Lineage 2 in Italy. Viruses. 2023 Jan;15(1):35].
MW862089	16133/2017	-	genotype: lineage 2	Corvus corone	Bird	Italy: Lombardy	Lodi	Tavazzano_con_Villavesco	2017-08-22	Genome sequences obtained at IZS-Teramo between 2012 and 2021 downloaded from the Supplementary Materials of [Epidemiological and Evolutionary Analysis of West Nile Virus Lineage 2 in Italy. Viruses. 2023 Jan;15(1):35].
MW862090	16657/2018	-	genotype: lineage 2	Apus apus	Bird	Italy: Sardinia	Ferrara	Poggio_Renatico	2018-07-24	Genome sequences obtained at IZS-Teramo between 2012 and 2021 downloaded from the Supplementary Materials of [Epidemiological and Evolutionary Analysis of West Nile Virus Lineage 2 in Italy. Viruses. 2023 Jan;15(1):35].
MW862091	16663/2018	-	genotype: lineage 2	Pica pica	Bird	Italy: Sardinia	Reggio-Emilia	Rio_Saliceto	2018-07-31	Genome sequences obtained at IZS-Teramo between 2012 and 2021 downloaded from the Supplementary Materials of [Epidemiological and Evolutionary Analysis of West Nile Virus Lineage 2 in Italy. Viruses. 2023 Jan;15(1):35].
MW862092	17978/2018	-	genotype: lineage 2	Hirundo rustica	Bird	Italy: Sardinia	Ferrara	Ferrara	2018-08-13	Genome sequences obtained at IZS-Teramo between 2012 and 2021 downloaded from the Supplementary Materials of [Epidemiological and Evolutionary Analysis of West Nile Virus Lineage 2 in Italy. Viruses. 2023 Jan;15(1):35].
MW862093	19703_B/2018	-	genotype: lineage 2	Accipiter gentilis	Bird	Italy: Sardinia	Bologna	Pianoro	2018-09-08	Genome sequences obtained at IZS-Teramo between 2012 and 2021 downloaded from the Supplementary Materials of [Epidemiological and Evolutionary Analysis of West Nile Virus Lineage 2 in Italy. Viruses. 2023 Jan;15(1):35].
MW862094	17785/2018	-	genotype: lineage 2	Sylvia conspicillata	Bird	Italy: Sardinia	Oristano	Aidomaggiore	2019-07-15	Genome sequences obtained at IZS-Teramo between 2012 and 2021 downloaded from the Supplementary Materials of [Epidemiological and Evolutionary Analysis of West Nile Virus Lineage 2 in Italy. Viruses. 2023 Jan;15(1):35].
MW862095	21498/2018	-	genotype: lineage 2	Corvus cornix	Bird	Italy: Sardinia	Oristano	Laconi	2019-09-19	Genome sequences obtained at IZS-Teramo between 2012 and 2021 downloaded from the Supplementary Materials of [Epidemiological and Evolutionary Analysis of West Nile Virus Lineage 2 in Italy. Viruses. 2023 Jan;15(1):35].
MW862096	28355/2018	2018.TE.28355	genotype: lineage 2	Accipiter gentilis	Bird	Italy: Lombardy	Pavia	Pavia	2018-08-31	Genome sequences obtained at IZS-Teramo between 2012 and 2021 downloaded from the Supplementary Materials of [Epidemiological and Evolutionary Analysis of West Nile Virus Lineage 2 in Italy. Viruses. 2023 Jan;15(1):35].
MW862097	19930_B/2018	2018.TE.19930/B	genotype: lineage 2	Accipiter gentilis	Bird	Italy: Sardinia	Sud_Sardegna	Isili	2018-09-05	Genome sequences obtained at IZS-Teramo between 2012 and 2021 downloaded from the Supplementary Materials of [Epidemiological and Evolutionary Analysis of West Nile Virus Lineage 2 in Italy. Viruses. 2023 Jan;15(1):35].
MW862098	23630_A/2018	-	genotype: lineage 2	Corvus cornix	Bird	Italy: Sardinia	Sassari	Alghero	2018-10-13	Genome sequences obtained at IZS-Teramo between 2012 and 2021 downloaded from the Supplementary Materials of [Epidemiological and Evolutionary Analysis of West Nile Virus Lineage 2 in Italy. Viruses. 2023 Jan;15(1):35].
MW862099	22745/2018	-	genotype: lineage 2	Corvus cornix	Bird	Italy: Sardinia	Nuoro	Tortolì	2018-10-06	Genome sequences obtained at IZS-Teramo between 2012 and 2021 downloaded from the Supplementary Materials of [Epidemiological and Evolutionary Analysis of West Nile Virus Lineage 2 in Italy. Viruses. 2023 Jan;15(1):35].
MW862100	22754/2018	-	genotype: lineage 2	Corvus cornix	Bird	Italy: Sardinia	Sassari	Ozieri	2018-10-02	Genome sequences obtained at IZS-Teramo between 2012 and 2021 downloaded from the Supplementary Materials of [Epidemiological and Evolutionary Analysis of West Nile Virus Lineage 2 in Italy. Viruses. 2023 Jan;15(1):35].
MW862101	19411_B/2018	-	genotype: lineage 2	Accipiter gentilis	Bird	Italy: Sardinia	Bologna	Pianoro	2019-07-15	Genome sequences obtained at IZS-Teramo between 2012 and 2021 downloaded from the Supplementary Materials of [Epidemiological and Evolutionary Analysis of West Nile Virus Lineage 2 in Italy. Viruses. 2023 Jan;15(1):35].
MW862102	17152/2019	2019.TE.17152	genotype: lineage 2	Pica pica	Bird	Italy: Veneto	Venezia	Quarto_d'Altino	2019-10-23	Genome sequences obtained at IZS-Teramo between 2012 and 2021 downloaded from the Supplementary Materials of [Epidemiological and Evolutionary Analysis of West Nile Virus Lineage 2 in Italy. Viruses. 2023 Jan;15(1):35].
MW862103	18367/2019	2019.TE.18367	genotype: lineage 2	Accipiter gentilis	Bird	Italy: Piedmont	Cuneo	Bernezzo	2019-09-12	Genome sequences obtained at IZS-Teramo between 2012 and 2021 downloaded from the Supplementary Materials of [Epidemiological and Evolutionary Analysis of West Nile Virus Lineage 2 in Italy. Viruses. 2023 Jan;15(1):35].
MW862104	20343_B/2019	2019.TE.20343_B	genotype: lineage 2	Strix aluco	Bird	Italy: Piedmont	Cuneo	Montaldo_di_Mondovì	2019-09-26	Genome sequences obtained at IZS-Teramo between 2012 and 2021 downloaded from the Supplementary Materials of [Epidemiological and Evolutionary Analysis of West Nile Virus Lineage 2 in Italy. Viruses. 2023 Jan;15(1):35].
MW862105	20453/2019	-	genotype: lineage 2	Corvus cornix	Bird	Italy: Sardinia	Nuoro	Tortolì	2019-10-10	Genome sequences obtained at IZS-Teramo between 2012 and 2021 downloaded from the Supplementary Materials of [Epidemiological and Evolutionary Analysis of West Nile Virus Lineage 2 in Italy. Viruses. 2023 Jan;15(1):35].
MW862106	19790/2019	2019.TE.19790	genotype: lineage 2	Culex pipiens	Mosquito	Italy: Piedmont	Cuneo	NA	2019-09-26	Genome sequences obtained at IZS-Teramo between 2012 and 2021 downloaded from the Supplementary Materials of [Epidemiological and Evolutionary Analysis of West Nile Virus Lineage 2 in Italy. Viruses. 2023 Jan;15(1):35].
MW862107	16245/2019	-	genotype: lineage 2	Corvus cornix	Bird	Italy: Piedmont	Alessandria	Capriata_d'Orba	2019-08-26	Genome sequences obtained at IZS-Teramo between 2012 and 2021 downloaded from the Supplementary Materials of [Epidemiological and Evolutionary Analysis of West Nile Virus Lineage 2 in Italy. Viruses. 2023 Jan;15(1):35].
MW862108	125531/2020	-	genotype: lineage 2	Corvus cornix	Bird	Italy: Piedmont	Verbano-Cusio-Ossola	Verbania	2020-08-24	Genome sequences obtained at IZS-Teramo between 2012 and 2021 downloaded from the Supplementary Materials of [Epidemiological and Evolutionary Analysis of West Nile Virus Lineage 2 in Italy. Viruses. 2023 Jan;15(1):35].
ON032488	137779/2020	ITA2020 13779	genotype: lineage 2	Corvus cornix	Bird	Italy: Piedmont	Torino	Piobesi_Torinese	2020-09-07	Genome sequences obtained at IZS-Teramo between 2012 and 2021 downloaded from the Supplementary Materials of [Epidemiological and Evolutionary Analysis of West Nile Virus Lineage 2 in Italy. Viruses. 2023 Jan;15(1):35].
ON032489	137795/2020	ITA2020 137795	genotype: lineage 2	Accipiter gentilis	Bird	Italy: Piedmont	Cuneo	Baldissero_d'alba	2020-09-01	Genome sequences obtained at IZS-Teramo between 2012 and 2021 downloaded from the Supplementary Materials of [Epidemiological and Evolutionary Analysis of West Nile Virus Lineage 2 in Italy. Viruses. 2023 Jan;15(1):35].
ON032490	302382/2021	-	genotype: lineage 2	Accipiter gentilis	Bird	Italy: Piedmont	Alessandria	Predosa	2021-08-19	Genome sequences obtained at IZS-Teramo between 2012 and 2021 downloaded from the Supplementary Materials of [Epidemiological and Evolutionary Analysis of West Nile Virus Lineage 2 in Italy. Viruses. 2023 Jan;15(1):35].
ON032491	302053/2021	ITA2021 302053	genotype: lineage 2	Corvus cornix	Bird	Italy: Lombardy	Bergamo	Zandobbio	2021-08-18	Genome sequences obtained at IZS-Teramo between 2012 and 2021 downloaded from the Supplementary Materials of [Epidemiological and Evolutionary Analysis of West Nile Virus Lineage 2 in Italy. Viruses. 2023 Jan;15(1):35].
ON032492	304510/2021	ITA2021 304510	genotype: lineage 2	Pica pica	Bird	Italy: Emilia-Romagna	Piacenza	Travo	2021-08-26	Genome sequences obtained at IZS-Teramo between 2012 and 2021 downloaded from the Supplementary Materials of [Epidemiological and Evolutionary Analysis of West Nile Virus Lineage 2 in Italy. Viruses. 2023 Jan;15(1):35].
ON032493	304515/2021	ITA2021 304515	genotype: lineage 2	Accipiter gentilis	Bird	Italy: Emilia-Romagna	Piacenza	Pontenure	2021-08-31	Genome sequences obtained at IZS-Teramo between 2012 and 2021 downloaded from the Supplementary Materials of [Epidemiological and Evolutionary Analysis of West Nile Virus Lineage 2 in Italy. Viruses. 2023 Jan;15(1):35].
ON032494	307743/2021	ITA2021 307743	genotype: lineage 2	Accipiter gentilis	Bird	Italy: Sardinia	Sassari	Alghero	2021-09-10	Genome sequences obtained at IZS-Teramo between 2012 and 2021 downloaded from the Supplementary Materials of [Epidemiological and Evolutionary Analysis of West Nile Virus Lineage 2 in Italy. Viruses. 2023 Jan;15(1):35].
ON032495	309902/2021	ITA 2021 309902	genotype: lineage 2	Corvus cornix	Bird	Italy: Emilia-Romagna	Parma	Salsomaggiore_Terme	2021-09-16	Genome sequences obtained at IZS-Teramo between 2012 and 2021 downloaded from the Supplementary Materials of [Epidemiological and Evolutionary Analysis of West Nile Virus Lineage 2 in Italy. Viruses. 2023 Jan;15(1):35].
ON032497	301498/2021	-	genotype: lineage 2	Garrulus glandarius	Bird	Italy: Emilia-Romagna	Piacenza	Riglio_Padri	2021-08-04	Genome sequences obtained at IZS-Teramo between 2012 and 2021 downloaded from the Supplementary Materials of [Epidemiological and Evolutionary Analysis of West Nile Virus Lineage 2 in Italy. Viruses. 2023 Jan;15(1):35].
