# Supplementary material for: Spatial and temporal dynamics of West Nile virus between Africa and Europe
Source: Nat Commun. 2023 Oct 13;14:6440. doi: 10.1038/s41467-023-42185-7 (PMC10575862; doi:10.1038/s41467-023-42185-7)
Supplement: Supplementary file 5 — Supplementary Data 2 [file 41467_2023_42185_MOESM5_ESM.xlsx]

## Sheet: NCBI sequences
West Nile virus genome sequences downloaded from NCBI
Accession	Submitters	Organization	Org_location	Species	Genus	Family	Molecule_type	Length	Sequence_Type	Nuc_Completeness	Geo_Location	Country	Host	Collection_Date	GenBank_Title	Notes
OL840871.1	Papa,A.	Aristotle University of Thessaloniki, A' Dept. of Microbiology	Greece	West Nile virus	Flavivirus	Flaviviridae	ssRNA(+)	10979	GenBank	complete	Greece	Greece	Homo sapiens	2018/08	West Nile virus isolate GR-Edessa/516h/2018, complete genome	WNV L2 new NCBI sequences
OL840872.1	Papa,A.	Aristotle University of Thessaloniki, A' Dept. of Microbiology	Greece	West Nile virus	Flavivirus	Flaviviridae	ssRNA(+)	10978	GenBank	complete	Greece	Greece	Homo sapiens	2018/08	West Nile virus isolate GR-Thessaloniki/563h/2018, complete genome	WNV L2 new NCBI sequences
OL840873.1	Papa,A.	Aristotle University of Thessaloniki, A' Dept. of Microbiology	Greece	West Nile virus	Flavivirus	Flaviviridae	ssRNA(+)	10930	GenBank	complete	Greece	Greece	Homo sapiens	2018/09	West Nile virus isolate GR-Larissa/778h/2018, complete genome	WNV L2 new NCBI sequences
OL840874.1	Papa,A.	Aristotle University of Thessaloniki, A' Dept. of Microbiology	Greece	West Nile virus	Flavivirus	Flaviviridae	ssRNA(+)	10752	GenBank	complete	Greece	Greece	Homo sapiens	2019/07	West Nile virus isolate GR-Pieria/198h/2019, complete genome	WNV L2 new NCBI sequences
OL840875.1	Papa,A.	Aristotle University of Thessaloniki, A' Dept. of Microbiology	Greece	West Nile virus	Flavivirus	Flaviviridae	ssRNA(+)	10752	GenBank	complete	Greece	Greece	Homo sapiens	2019/08	West Nile virus isolate GR-Xanthi/360h/2019, complete genome	WNV L2 new NCBI sequences
OL840876.1	Papa,A.	Aristotle University of Thessaloniki, A' Dept. of Microbiology	Greece	West Nile virus	Flavivirus	Flaviviridae	ssRNA(+)	10978	GenBank	complete	Greece	Greece	Homo sapiens	2019/08	West Nile virus isolate GR-Xanthi/424h/2019, complete genome	WNV L2 new NCBI sequences
OL840877.1	Papa,A.	Aristotle University of Thessaloniki, A' Dept. of Microbiology	Greece	West Nile virus	Flavivirus	Flaviviridae	ssRNA(+)	10949	GenBank	complete	Greece	Greece	Homo sapiens	2019/08	West Nile virus isolate GR-Evros/557h/2019, complete genome	WNV L2 new NCBI sequences
OL840878.1	Papa,A.	Aristotle University of Thessaloniki, A' Dept. of Microbiology	Greece	West Nile virus	Flavivirus	Flaviviridae	ssRNA(+)	10979	GenBank	complete	Greece	Greece	Homo sapiens	2019/08	West Nile virus isolate GR-Pella/572h/2019, complete genome	WNV L2 new NCBI sequences
OL840879.1	Papa,A.	Aristotle University of Thessaloniki, A' Dept. of Microbiology	Greece	West Nile virus	Flavivirus	Flaviviridae	ssRNA(+)	10978	GenBank	complete	Greece	Greece	Homo sapiens	2019/08	West Nile virus isolate GR-Rodopi/621h/2019, complete genome	WNV L2 new NCBI sequences
OL840880.1	Papa,A.	Aristotle University of Thessaloniki, A' Dept. of Microbiology	Greece	West Nile virus	Flavivirus	Flaviviridae	ssRNA(+)	10978	GenBank	complete	Greece	Greece	Homo sapiens	2020/07	West Nile virus isolate GR-Karditsa/201h/2020, complete genome	WNV L2 new NCBI sequences
OL840881.1	Papa,A.	Aristotle University of Thessaloniki, A' Dept. of Microbiology	Greece	West Nile virus	Flavivirus	Flaviviridae	ssRNA(+)	10978	GenBank	complete	Greece	Greece	Homo sapiens	2020/08	West Nile virus isolate GR-Serres/BDh/2020, complete genome	WNV L2 new NCBI sequences
OL840882.1	Papa,A.	Aristotle University of Thessaloniki, A' Dept. of Microbiology	Greece	West Nile virus	Flavivirus	Flaviviridae	ssRNA(+)	10979	GenBank	complete	Greece	Greece	Homo sapiens	2020/09	West Nile virus isolate GR-Pella/491h/2020, complete genome	WNV L2 new NCBI sequences
OL840883.1	Papa,A.	Aristotle University of Thessaloniki, A' Dept. of Microbiology	Greece	West Nile virus	Flavivirus	Flaviviridae	ssRNA(+)	10997	GenBank	complete	Greece	Greece	Culex pipiens	2019/07	West Nile virus isolate GR-Serres/C240m/2019, complete genome	WNV L2 new NCBI sequences
OL840884.1	Papa,A.	Aristotle University of Thessaloniki, A' Dept. of Microbiology	Greece	West Nile virus	Flavivirus	Flaviviridae	ssRNA(+)	10702	GenBank	complete	Greece	Greece	Culex pipiens	2019/07	West Nile virus isolate GR-Kilkis/C205m/2019, complete genome	WNV L2 new NCBI sequences
OL840885.1	Papa,A.	Aristotle University of Thessaloniki, A' Dept. of Microbiology	Greece	West Nile virus	Flavivirus	Flaviviridae	ssRNA(+)	10997	GenBank	complete	Greece	Greece	Culex pipiens	2019/08	West Nile virus isolate GR-Thessaloniki/C222m/2019, complete genome	WNV L2 new NCBI sequences
OL840886.1	Papa,A.	Aristotle University of Thessaloniki, A' Dept. of Microbiology	Greece	West Nile virus	Flavivirus	Flaviviridae	ssRNA(+)	10997	GenBank	complete	Greece	Greece	Culex pipiens	2020/08	West Nile virus isolate GR-Serres/M212m/2020, complete genome	WNV L2 new NCBI sequences
OL840887.1	Papa,A.	Aristotle University of Thessaloniki, A' Dept. of Microbiology	Greece	West Nile virus	Flavivirus	Flaviviridae	ssRNA(+)	10997	GenBank	complete	Greece	Greece	Culex pipiens	2020/07	West Nile virus isolate GR-Serres/M185m/2020, complete genome	WNV L2 new NCBI sequences
OL840888.1	Papa,A.	Aristotle University of Thessaloniki, A' Dept. of Microbiology	Greece	West Nile virus	Flavivirus	Flaviviridae	ssRNA(+)	10998	GenBank	complete	Greece	Greece	Culex pipiens	2020/07	West Nile virus isolate GR-Larissa/T23m/2020, complete genome	WNV L2 new NCBI sequences
OL840889.1	Papa,A.	Aristotle University of Thessaloniki, A' Dept. of Microbiology	Greece	West Nile virus	Flavivirus	Flaviviridae	ssRNA(+)	10997	GenBank	complete	Greece	Greece	Culex pipiens	2020/08	West Nile virus isolate GR-Kilkis/M207m/2020, complete genome	WNV L2 new NCBI sequences
OL840890.1	Papa,A.	Aristotle University of Thessaloniki, A' Dept. of Microbiology	Greece	West Nile virus	Flavivirus	Flaviviridae	ssRNA(+)	10826	GenBank	complete	Greece	Greece	Culex pipiens	2020/08	West Nile virus isolate GR-Serres/M215m/2020, complete genome	WNV L2 new NCBI sequences
OL840891.1	Papa,A.	Aristotle University of Thessaloniki, A' Dept. of Microbiology	Greece	West Nile virus	Flavivirus	Flaviviridae	ssRNA(+)	10697	GenBank	complete	Greece	Greece	Culex pipiens	2020/08	West Nile virus isolate GR-Serres/M221m/2020, complete genome	WNV L2 new NCBI sequences
OL840892.1	Papa,A.	Aristotle University of Thessaloniki, A' Dept. of Microbiology	Greece	West Nile virus	Flavivirus	Flaviviridae	ssRNA(+)	10702	GenBank	complete	Greece	Greece	Culex pipiens	2020/08	West Nile virus isolate GR-Serres/M234m/2020, complete genome	WNV L2 new NCBI sequences
OL840893.1	Papa,A.	Aristotle University of Thessaloniki, A' Dept. of Microbiology	Greece	West Nile virus	Flavivirus	Flaviviridae	ssRNA(+)	10997	GenBank	complete	Greece	Greece	Culex pipiens	2020/07	West Nile virus isolate GR-Serres/S1m/2020, complete genome	WNV L2 new NCBI sequences
OL840894.1	Papa,A.	Aristotle University of Thessaloniki, A' Dept. of Microbiology	Greece	West Nile virus	Flavivirus	Flaviviridae	ssRNA(+)	10997	GenBank	complete	Greece	Greece	Culex pipiens	2021/08	West Nile virus isolate GR-Thessaloniki/E361m/2021, complete genome	WNV L2 new NCBI sequences
OL840895.1	Papa,A.	Aristotle University of Thessaloniki, A' Dept. of Microbiology	Greece	West Nile virus	Flavivirus	Flaviviridae	ssRNA(+)	10997	GenBank	complete	Greece	Greece	Culex pipiens	2021/08	West Nile virus isolate GR-Pella/E376m/2021, complete genome	WNV L2 new NCBI sequences
OL840896.1	Papa,A.	Aristotle University of Thessaloniki, A' Dept. of Microbiology	Greece	West Nile virus	Flavivirus	Flaviviridae	ssRNA(+)	10997	GenBank	complete	Greece	Greece	Culex pipiens	2021/08	West Nile virus isolate GR-Serres/E411m/2021, complete genome	WNV L2 new NCBI sequences
OL840897.1	Papa,A.	Aristotle University of Thessaloniki, A' Dept. of Microbiology	Greece	West Nile virus	Flavivirus	Flaviviridae	ssRNA(+)	10997	GenBank	complete	Greece	Greece	Culex pipiens	2021/08	West Nile virus isolate GR-Imathia/E413m/2021, complete genome	WNV L2 new NCBI sequences
OL840898.1	Papa,A.	Aristotle University of Thessaloniki, A' Dept. of Microbiology	Greece	West Nile virus	Flavivirus	Flaviviridae	ssRNA(+)	10997	GenBank	complete	Greece	Greece	Culex pipiens	2021/08	West Nile virus isolate GR-Thessaloniki/E418m/2021, complete genome	WNV L2 new NCBI sequences
OL840899.1	Papa,A.	Aristotle University of Thessaloniki, A' Dept. of Microbiology	Greece	West Nile virus	Flavivirus	Flaviviridae	ssRNA(+)	10997	GenBank	complete	Greece	Greece	Culex pipiens	2021/08	West Nile virus isolate GR-Thessaloniki/E419m/2021, complete genome	WNV L2 new NCBI sequences
OK129329.1	Nagy,A., Horvath,A.	National Public Health Center, National Reference Laboratory for Viral Zoonoses	Hungary	West Nile virus	Flavivirus	Flaviviridae	ssRNA(+)	10966	GenBank	partial	Hungary: Enying	Hungary	Homo sapiens	2016	West Nile virus strain 3200_HUN2016 polyprotein gene, complete cds	WNV L2 old NCBI sequences
OK129330.1	Nagy,A., Horvath,A.	National Public Health Center, National Reference Laboratory for Viral Zoonoses	Hungary	West Nile virus	Flavivirus	Flaviviridae	ssRNA(+)	10966	GenBank	partial	Hungary: Kisujszallas	Hungary	Homo sapiens	2016	West Nile virus strain 3227_HUN2016 polyprotein gene, complete cds	WNV L2 old NCBI sequences
OK129331.1	Nagy,A., Horvath,A.	National Public Health Center, National Reference Laboratory for Viral Zoonoses	Hungary	West Nile virus	Flavivirus	Flaviviridae	ssRNA(+)	10966	GenBank	partial	Hungary: Matyasdomb	Hungary	Homo sapiens	2015	West Nile virus strain 3554_HUN2015 polyprotein gene, complete cds	WNV L2 old NCBI sequences
OK129332.1	Nagy,A., Horvath,A.	National Public Health Center, National Reference Laboratory for Viral Zoonoses	Hungary	West Nile virus	Flavivirus	Flaviviridae	ssRNA(+)	10966	GenBank	partial	Hungary: Dunaujvaros	Hungary	Homo sapiens	2015	West Nile virus strain 3745_HUN2015 polyprotein gene, complete cds	WNV L2 old NCBI sequences
OK129333.1	Nagy,A., Horvath,A.	National Public Health Center, National Reference Laboratory for Viral Zoonoses	Hungary	West Nile virus	Flavivirus	Flaviviridae	ssRNA(+)	10966	GenBank	partial	Hungary: Szentmartonkata	Hungary	Homo sapiens	2017	West Nile virus strain 4693_HUN2017 polyprotein gene, complete cds	WNV L2 old NCBI sequences
OK129334.1	Nagy,A., Horvath,A.	National Public Health Center, National Reference Laboratory for Viral Zoonoses	Hungary	West Nile virus	Flavivirus	Flaviviridae	ssRNA(+)	10966	GenBank	partial	Hungary: Tisza	Hungary	Homo sapiens	2017	West Nile virus strain 4770_HUN2017 polyprotein gene, complete cds	WNV L2 old NCBI sequences
OK129335.1	Nagy,A., Horvath,A.	National Public Health Center, National Reference Laboratory for Viral Zoonoses	Hungary	West Nile virus	Flavivirus	Flaviviridae	ssRNA(+)	10966	GenBank	partial	Hungary: Martfu	Hungary	Homo sapiens	2017	West Nile virus strain 4824_HUN2017 polyprotein gene, complete cds	WNV L2 old NCBI sequences
OK129336.1	Nagy,A., Horvath,A.	National Public Health Center, National Reference Laboratory for Viral Zoonoses	Hungary	West Nile virus	Flavivirus	Flaviviridae	ssRNA(+)	10966	GenBank	partial	Hungary: Tahitotfalu	Hungary	Homo sapiens	2017	West Nile virus strain 5041_HUN2017 polyprotein gene, complete cds	WNV L2 old NCBI sequences
ON755223.1	Atama,N.C., Chestakova,I.V., de Bruin,E., van den Berg,T., Munger,E., Reusken,C., Oude Munnink,B.B., van der Jeugd,H., van den Brand,J.M.A., Koopmans,M.P.G., Sikkema,R.S.	Erasmus MC Rotterdam, Viroscience	Netherlands	West Nile virus	Flavivirus	Flaviviridae	ssRNA(+)	10931	GenBank	partial	Netherlands: Province of Utrecht	Netherlands	Gallus gallus	2020-10-18	West Nile virus isolate Gallusgallusdomesticus20TV3517_faeces, partial genome	WNV L2 old NCBI sequences
MZ268007.1	Van Der Veer,B., Eggink,D., Sprong,H., De Vries,A., Braks,M., Welkers,M., Zwagemaker,F., Stroo,C., Reusken,C.	National Institute for Public Health and the Environment (RIVM), Centre for Infectious Disease Research, Diagnostics and laboratory Surveillance (IDS)	Netherlands	West Nile virus	Flavivirus	Flaviviridae	ssRNA(+)	10816	GenBank	complete	Netherlands	Netherlands	Culex	2020/09	West Nile virus isolate Mosquito_Pool_RIVM001, complete genome	WNV L2 old NCBI sequences
MZ190464.1	Dreshaj,S., Jakupi,X., Sherifi,K., Gjikolli,B., Hasani,N., Shala,N., Hemmer,C., Von Possel,R., Emmerich,P., Tomazatos,A., Cadar,D.	Bernhard Nocht Institute for Tropical Medicine, Arbovirology	Deutschland	West Nile virus	Flavivirus	Flaviviridae	ssRNA(+)	10688	GenBank	complete	Kosovo	Kosovo	Homo sapiens	2018/09	West Nile virus isolate Kosovo_1_2018, complete genome	WNV L2 old NCBI sequences
MZ190465.1	Dreshaj,S., Jakupi,X., Sherifi,K., Gjikolli,B., Hasani,N., Shala,N., Hemmer,C., Von Possel,R., Emmerich,P., Tomazatos,A., Cadar,D.	Bernhard Nocht Institute for Tropical Medicine, Arbovirology	Deutschland	West Nile virus	Flavivirus	Flaviviridae	ssRNA(+)	10500	GenBank	complete	Kosovo	Kosovo	Homo sapiens	2018/09	West Nile virus isolate Kosovo_2_2018, complete genome	WNV L2 old NCBI sequences
MZ190466.1	Dreshaj,S., Jakupi,X., Sherifi,K., Gjikolli,B., Hasani,N., Shala,N., Hemmer,C., Von Possel,R., Emmerich,P., Tomazatos,A., Cadar,D.	Bernhard Nocht Institute for Tropical Medicine, Arbovirology	Deutschland	West Nile virus	Flavivirus	Flaviviridae	ssRNA(+)	10871	GenBank	complete	Kosovo	Kosovo	Homo sapiens	2018/09	West Nile virus isolate Kosovo_3_2018, complete genome	WNV L2 old NCBI sequences
MZ190467.1	Dreshaj,S., Jakupi,X., Sherifi,K., Gjikolli,B., Hasani,N., Shala,N., Hemmer,C., Von Possel,R., Emmerich,P., Tomazatos,A., Cadar,D.	Bernhard Nocht Institute for Tropical Medicine, Arbovirology	Deutschland	West Nile virus	Flavivirus	Flaviviridae	ssRNA(+)	10762	GenBank	complete	Kosovo	Kosovo	Homo sapiens	2018/09	West Nile virus isolate Kosovo_4_2018, complete genome	WNV L2 old NCBI sequences
OK239658.1	Nagy,A., Horvath,A.	National Public Health Center, National Reference Laboratory for Viral Zoonoses	Hungary	West Nile virus	Flavivirus	Flaviviridae	ssRNA(+)	10966	GenBank	complete	Hungary: Hajduszoboszlo	Hungary	Homo sapiens	2018	West Nile virus strain 3731_WNV_HUN2018, complete genome	WNV L2 old NCBI sequences
OK239659.1	Nagy,A., Horvath,A.	National Public Health Center, National Reference Laboratory for Viral Zoonoses	Hungary	West Nile virus	Flavivirus	Flaviviridae	ssRNA(+)	10966	GenBank	complete	Hungary: Kecskemet	Hungary	Homo sapiens	2018	West Nile virus strain 3970_WNV_HUN2018, complete genome	WNV L2 old NCBI sequences
OK239660.1	Nagy,A., Horvath,A.	National Public Health Center, National Reference Laboratory for Viral Zoonoses	Hungary	West Nile virus	Flavivirus	Flaviviridae	ssRNA(+)	10966	GenBank	complete	Hungary: Budapest	Hungary	Homo sapiens	2018	West Nile virus strain 4114_WNV_HUN2018, complete genome	WNV L2 old NCBI sequences
OK239661.1	Nagy,A., Horvath,A.	National Public Health Center, National Reference Laboratory for Viral Zoonoses	Hungary	West Nile virus	Flavivirus	Flaviviridae	ssRNA(+)	10966	GenBank	complete	Hungary: Oroshaza	Hungary	Homo sapiens	2018	West Nile virus strain 4313_WNV_HUN2018, complete genome	WNV L2 old NCBI sequences
OK239662.1	Nagy,A., Horvath,A.	National Public Health Center, National Reference Laboratory for Viral Zoonoses	Hungary	West Nile virus	Flavivirus	Flaviviridae	ssRNA(+)	10966	GenBank	complete	Hungary: Kiskunhalas	Hungary	Homo sapiens	2018	West Nile virus strain 4566_WNV_HUN2018, complete genome	WNV L2 old NCBI sequences
OK239663.1	Nagy,A., Horvath,A.	National Public Health Center, National Reference Laboratory for Viral Zoonoses	Hungary	West Nile virus	Flavivirus	Flaviviridae	ssRNA(+)	10966	GenBank	complete	Hungary: Nyiregyhaza	Hungary	Homo sapiens	2018	West Nile virus strain 4599_WNV_HUN2019, complete genome	WNV L2 old NCBI sequences
OK239664.1	Nagy,A., Horvath,A.	National Public Health Center, National Reference Laboratory for Viral Zoonoses	Hungary	West Nile virus	Flavivirus	Flaviviridae	ssRNA(+)	10966	GenBank	complete	Hungary: Dunaujvaros	Hungary	Homo sapiens	2018	West Nile virus strain 4619_WNV_HUN2018, complete genome	WNV L2 old NCBI sequences
OK239665.1	Nagy,A., Horvath,A.	National Public Health Center, National Reference Laboratory for Viral Zoonoses	Hungary	West Nile virus	Flavivirus	Flaviviridae	ssRNA(+)	10966	GenBank	complete	Hungary: Debrecen	Hungary	Homo sapiens	2018	West Nile virus strain 4656_WNV_HUN2018, complete genome	WNV L2 old NCBI sequences
OK239666.1	Nagy,A., Horvath,A.	National Public Health Center, National Reference Laboratory for Viral Zoonoses	Hungary	West Nile virus	Flavivirus	Flaviviridae	ssRNA(+)	10966	GenBank	complete	Hungary: Bekescsaba	Hungary	Homo sapiens	2018	West Nile virus strain 4677_WNV_HUN2018, complete genome	WNV L2 old NCBI sequences
OK239667.1	Nagy,A., Horvath,A.	National Public Health Center, National Reference Laboratory for Viral Zoonoses	Hungary	West Nile virus	Flavivirus	Flaviviridae	ssRNA(+)	10966	GenBank	partial	Hungary: Kiskunmajsa	Hungary	Homo sapiens	2018	West Nile virus strain 4889_WNV_HUN2018, partial sequence	WNV L2 old NCBI sequences
OK239668.1	Nagy,A., Horvath,A.	National Public Health Center, National Reference Laboratory for Viral Zoonoses	Hungary	West Nile virus	Flavivirus	Flaviviridae	ssRNA(+)	10966	GenBank	complete	Hungary: Jaszbereny	Hungary	Homo sapiens	2018	West Nile virus strain 5132_WNV_HUN2018, complete genome	WNV L2 old NCBI sequences
OK239669.1	Nagy,A., Horvath,A.	National Public Health Center, National Reference Laboratory for Viral Zoonoses	Hungary	West Nile virus	Flavivirus	Flaviviridae	ssRNA(+)	10943	GenBank	complete	Hungary: Jaszkiser	Hungary	Homo sapiens	2017	West Nile virus strain 5204_WNV_HUN2017, complete genome	WNV L2 old NCBI sequences
OK239670.1	Nagy,A., Horvath,A.	National Public Health Center, National Reference Laboratory for Viral Zoonoses	Hungary	West Nile virus	Flavivirus	Flaviviridae	ssRNA(+)	10966	GenBank	complete	Hungary: Hajduszoboszlo	Hungary	Homo sapiens	2018	West Nile virus strain 4637_WNV_HUN2018, complete genome	WNV L2 old NCBI sequences
OK239671.1	Nagy,A., Horvath,A.	National Public Health Center, National Reference Laboratory for Viral Zoonoses	Hungary	West Nile virus	Flavivirus	Flaviviridae	ssRNA(+)	10966	GenBank	complete	Hungary: Ujtelek	Hungary	Homo sapiens	2018	West Nile virus strain 5777_WNV_HUN2018, complete genome	WNV L2 old NCBI sequences
OK239672.1	Nagy,A., Horvath,A.	National Public Health Center, National Reference Laboratory for Viral Zoonoses	Hungary	West Nile virus	Flavivirus	Flaviviridae	ssRNA(+)	10966	GenBank	complete	Hungary: Tiszaluc	Hungary	Homo sapiens	2018	West Nile virus strain 5981_WNV_HUN2018, complete genome	WNV L2 old NCBI sequences
OP009516.1	Barzon,L., Montarsi,F., Quaranta,E., Monne,I., Pacenti,M., Michelutti,A., Toniolo,F., Danesi,P., Marchetti,G., Gobbo,F., Sinigaglia,A., Riccetti,S., Dal Molin,E., Favero,L., Russo,F., Capelli,G., Quaranta,E.G., Palumbo,E., Schivo,A., Salviato,A.	Istituto Zooprofilattico Sperimentale delle Venezie, Division of Comparative Biomedical Science	Italy	West Nile virus	Flavivirus	Flaviviridae	ssRNA(+)	10801	GenBank	partial	Italy	Italy	Culex pipiens	2021	West Nile virus strain Italy/2021/Verona/21RS2511-5, partial genome	WNV L2 old NCBI sequences
OP009517.1	Barzon,L., Montarsi,F., Quaranta,E., Monne,I., Pacenti,M., Michelutti,A., Toniolo,F., Danesi,P., Marchetti,G., Gobbo,F., Sinigaglia,A., Riccetti,S., Dal Molin,E., Favero,L., Russo,F., Capelli,G., Quaranta,E.G., Palumbo,E., Schivo,A., Salviato,A.	Istituto Zooprofilattico Sperimentale delle Venezie, Division of Comparative Biomedical Science	Italy	West Nile virus	Flavivirus	Flaviviridae	ssRNA(+)	10802	GenBank	partial	Italy	Italy	Culex pipiens	2021	West Nile virus strain Italy/2021/Treviso/21RS2511-6, partial genome	WNV L2 old NCBI sequences
MW751834.1	Tesovic,B., Vidanovic,D., Sekler,M., Matovic,K., Debeljak,Z., Vaskovic,N., Dmitric,M., Petrovic,T., Banovic Djeri,B.	Veterinary Specialized Institute, Laboratory Fror Clinical Microbiology	Serbia	West Nile virus	Flavivirus	Flaviviridae	ssRNA(+)	10923	GenBank	partial	Serbia: Temerin	Serbia	Culex pipiens	2018-07-12	West Nile virus isolate WNV/SRB/Temerin-6530-1/2018 polyprotein gene, complete cds	WNV L2 old NCBI sequences
MW751835.1	Tesovic,B., Vidanovic,D., Sekler,M., Matovic,K., Debeljak,Z., Vaskovic,N., Dmitric,M., Petrovic,T., Banovic Djeri,B.	Veterinary Specialized Institute, Laboratory Fror Clinical Microbiology	Serbia	West Nile virus	Flavivirus	Flaviviridae	ssRNA(+)	10923	GenBank	partial	Serbia: Subotica	Serbia	Asio otus	2018-08-28	West Nile virus isolate WNV/SRB/Subotica-8072-1/2018 polyprotein gene, complete cds	WNV L2 old NCBI sequences
MW751836.1	Tesovic,B., Vidanovic,D., Sekler,M., Matovic,K., Debeljak,Z., Vaskovic,N., Dmitric,M., Petrovic,T., Banovic Djeri,B.	Veterinary Specialized Institute, Laboratory Fror Clinical Microbiology	Serbia	West Nile virus	Flavivirus	Flaviviridae	ssRNA(+)	10941	GenBank	partial	Serbia: Mali Idjos	Serbia	Culex pipiens	2015-08-10	West Nile virus isolate WNV/SRB/Mali_Idjos-6923-2/2015 polyprotein gene, complete cds	WNV L2 old NCBI sequences
MW751837.1	Tesovic,B., Vidanovic,D., Sekler,M., Matovic,K., Debeljak,Z., Vaskovic,N., Dmitric,M., Petrovic,T., Banovic Djeri,B.	Veterinary Specialized Institute, Laboratory Fror Clinical Microbiology	Serbia	West Nile virus	Flavivirus	Flaviviridae	ssRNA(+)	10941	GenBank	partial	Serbia: Curug	Serbia	Falco tinnunculus	2018-06-25	West Nile virus isolate WNV/SRB/Curug-5871/2018 polyprotein gene, complete cds	WNV L2 old NCBI sequences
MW751838.1	Tesovic,B., Vidanovic,D., Sekler,M., Matovic,K., Debeljak,Z., Vaskovic,N., Dmitric,M., Petrovic,T., Banovic Djeri,B.	Veterinary Specialized Institute, Laboratory Fror Clinical Microbiology	Serbia	West Nile virus	Flavivirus	Flaviviridae	ssRNA(+)	10941	GenBank	partial	Serbia: Belgrade	Serbia	Aves	2018-10-16	West Nile virus isolate WNV/SRB/Belgrade-10800-6/2018 polyprotein gene, complete cds	WNV L2 old NCBI sequences
MW751839.1	Tesovic,B., Vidanovic,D., Sekler,M., Matovic,K., Debeljak,Z., Vaskovic,N., Dmitric,M., Petrovic,T., Banovic Djeri,B.	Veterinary Specialized Institute, Laboratory Fror Clinical Microbiology	Serbia	West Nile virus	Flavivirus	Flaviviridae	ssRNA(+)	10941	GenBank	partial	Serbia: Novi Sad	Serbia	Culex pipiens	2020-09-15	West Nile virus isolate WNV/SRB/Novi_Sad-13086-20/2020 polyprotein gene, complete cds	WNV L2 old NCBI sequences
MW751840.1	Tesovic,B., Vidanovic,D., Sekler,M., Matovic,K., Debeljak,Z., Vaskovic,N., Dmitric,M., Petrovic,T., Banovic Djeri,B.	Veterinary Specialized Institute, Laboratory Fror Clinical Microbiology	Serbia	West Nile virus	Flavivirus	Flaviviridae	ssRNA(+)	10941	GenBank	partial	Serbia: Novi Sad	Serbia	Culex pipiens	2020-09-15	West Nile virus isolate WNV/SRB/Novi_Sad-12308-20/2020 polyprotein gene, complete cds	WNV L2 old NCBI sequences
MW751841.1	Tesovic,B., Vidanovic,D., Sekler,M., Matovic,K., Debeljak,Z., Vaskovic,N., Dmitric,M., Petrovic,T., Banovic Djeri,B.	Veterinary Specialized Institute, Laboratory Fror Clinical Microbiology	Serbia	West Nile virus	Flavivirus	Flaviviridae	ssRNA(+)	10923	GenBank	partial	Serbia: Novi Becej	Serbia	Culex pipiens	2018-07-24	West Nile virus isolate WNV/SRB/Novi_Becej-6919-21/2018 polyprotein gene, complete cds	WNV L2 old NCBI sequences
MW751842.1	Tesovic,B., Vidanovic,D., Sekler,M., Matovic,K., Debeljak,Z., Vaskovic,N., Dmitric,M., Petrovic,T., Banovic Djeri,B.	Veterinary Specialized Institute, Laboratory Fror Clinical Microbiology	Serbia	West Nile virus	Flavivirus	Flaviviridae	ssRNA(+)	10941	GenBank	partial	Serbia: Subotica	Serbia	Culex pipiens	2018-07-12	West Nile virus isolate WNV/SRB/Subotica-6530-11/2018 polyprotein gene, complete cds	WNV L2 old NCBI sequences
MW751843.1	Tesovic,B., Vidanovic,D., Sekler,M., Matovic,K., Debeljak,Z., Vaskovic,N., Dmitric,M., Petrovic,T., Banovic Djeri,B.	Veterinary Specialized Institute, Laboratory Fror Clinical Microbiology	Serbia	West Nile virus	Flavivirus	Flaviviridae	ssRNA(+)	10923	GenBank	partial	Serbia: Karavukovo	Serbia	Culex pipiens	2018-07-26	West Nile virus isolate WNV/SRB/Karavukovo-6919-4/2018 polyprotein gene, complete cds	WNV L2 old NCBI sequences
MW751844.1	Tesovic,B., Vidanovic,D., Sekler,M., Matovic,K., Debeljak,Z., Vaskovic,N., Dmitric,M., Petrovic,T., Banovic Djeri,B.	Veterinary Specialized Institute, Laboratory Fror Clinical Microbiology	Serbia	West Nile virus	Flavivirus	Flaviviridae	ssRNA(+)	10923	GenBank	partial	Serbia: Sombor	Serbia	Culex pipiens	2018-07-12	West Nile virus isolate WNV/SRB/Sombor-6530-6/2018 polyprotein gene, complete cds	WNV L2 old NCBI sequences
MW751845.1	Tesovic,B., Vidanovic,D., Sekler,M., Matovic,K., Debeljak,Z., Vaskovic,N., Dmitric,M., Petrovic,T., Banovic Djeri,B.	Veterinary Specialized Institute, Laboratory Fror Clinical Microbiology	Serbia	West Nile virus	Flavivirus	Flaviviridae	ssRNA(+)	10941	GenBank	partial	Serbia: Opovo	Serbia	Culex pipiens	2018-07-12	West Nile virus isolate WNV/SRB/Opovo-6530-27/2018 polyprotein gene, complete cds	WNV L2 old NCBI sequences
MW751846.1	Tesovic,B., Vidanovic,D., Sekler,M., Matovic,K., Debeljak,Z., Vaskovic,N., Dmitric,M., Petrovic,T., Banovic Djeri,B.	Veterinary Specialized Institute, Laboratory Fror Clinical Microbiology	Serbia	West Nile virus	Flavivirus	Flaviviridae	ssRNA(+)	10941	GenBank	partial	Serbia: Subotica	Serbia	Culex pipiens	2018-07-12	West Nile virus isolate WNV/SRB/Subotica-6530-10/2018 polyprotein gene, complete cds	WNV L2 old NCBI sequences
OM037670.1	Aguilera-Sepulveda,P., Napp,S., Llorente,F., Solano-Manrique,C., Molina-Lopez,R., Obon,E., Sole,A., Jimenez-Clavero,M.A., Fernandez-Pinero,J., Busquets,N.	Instituto Nacional de Investigacion y Tecnologia Agraria y Alimentaria (INIA), Centro de Investigacion en Sanidad Animal (CISA)	Spain	West Nile virus	Flavivirus	Flaviviridae	ssRNA(+)	10972	GenBank	complete	Spain: Lerida, Catalonia	Spain	Accipiter gentilis	2017/09	West Nile virus isolate Spain/2017/Northern_goshawk/AC568, complete genome	WNV L2 old NCBI sequences
OM037671.1	Aguilera-Sepulveda,P., Napp,S., Llorente,F., Solano-Manrique,C., Molina-Lopez,R., Obon,E., Sole,A., Jimenez-Clavero,M.A., Fernandez-Pinero,J., Busquets,N.	Instituto Nacional de Investigacion y Tecnologia Agraria y Alimentaria (INIA), Centro de Investigacion en Sanidad Animal (CISA)	Spain	West Nile virus	Flavivirus	Flaviviridae	ssRNA(+)	10957	GenBank	complete	Spain: Lerida, Catalonia	Spain	Accipiter gentilis	2020/09	West Nile virus isolate Spain/2020/Northern_goshawk/AC913, complete genome	WNV L2 old NCBI sequences
OM037672.1	Aguilera-Sepulveda,P., Napp,S., Llorente,F., Solano-Manrique,C., Molina-Lopez,R., Obon,E., Sole,A., Jimenez-Clavero,M.A., Fernandez-Pinero,J., Busquets,N.	Instituto Nacional de Investigacion y Tecnologia Agraria y Alimentaria (INIA), Centro de Investigacion en Sanidad Animal (CISA)	Spain	West Nile virus	Flavivirus	Flaviviridae	ssRNA(+)	10975	GenBank	complete	Spain: Tarragona, Catalonia	Spain	Accipiter gentilis	2020/09	West Nile virus isolate Spain/2020/Northern_goshawk/AC923, complete genome	WNV L2 old NCBI sequences
OM037673.1	Aguilera-Sepulveda,P., Napp,S., Llorente,F., Solano-Manrique,C., Molina-Lopez,R., Obon,E., Sole,A., Jimenez-Clavero,M.A., Fernandez-Pinero,J., Busquets,N.	Instituto Nacional de Investigacion y Tecnologia Agraria y Alimentaria (INIA), Centro de Investigacion en Sanidad Animal (CISA)	Spain	West Nile virus	Flavivirus	Flaviviridae	ssRNA(+)	10973	GenBank	complete	Spain: Tarragona, Catalonia	Spain	Accipiter gentilis	2020/09	West Nile virus isolate Spain/2020/Northern_goshawk/AC924, complete genome	WNV L2 old NCBI sequences
MN238669.1	Shahhosseini,N., Kayedi,M.H.	Laval University, Medicne	Canada	West Nile virus	Flavivirus	Flaviviridae	ssRNA(+)	11013	GenBank	complete	Iran	Iran	Culex pipiens	2017	West Nile virus isolate Lorestan1, complete genome	WNV L2 old NCBI sequences
MN238670.1	Shahhosseini,N., Kayedi,M.H.	Laval University, Medicne	Canada	West Nile virus	Flavivirus	Flaviviridae	ssRNA(+)	11013	GenBank	complete	Iran	Iran	Culex theileri	2018	West Nile virus isolate Lorestna2, complete genome	WNV L2 old NCBI sequences
MZ964751.1	Schneider,J., Bachmann,F., Choi,M., Kurvits,L., Schmidt,M.L., Bergfeld,L., Meier,I., Zuchowski,M., Werber,D., Hofmann,J., Ruprecht,K., Eckardt,K.U., Jones,T.C., Drosten,C., Corman,V.M., Corman,V.	Charite - Universitatsmedizin Berlin, Institute of Virology	Germany	West Nile virus	Flavivirus	Flaviviridae	ssRNA(+)	10305	GenBank	partial	Germany	Germany	Homo sapiens	2021/08	West Nile virus strain CHVir-25907/2021 polyprotein gene, complete cds	WNV L2 old NCBI sequences
MZ964752.1	Schneider,J., Bachmann,F., Choi,M., Kurvits,L., Schmidt,M.L., Bergfeld,L., Meier,I., Zuchowski,M., Werber,D., Hofmann,J., Ruprecht,K., Eckardt,K.U., Jones,T.C., Drosten,C., Corman,V.M., Corman,V.	Charite - Universitatsmedizin Berlin, Institute of Virology	Germany	West Nile virus	Flavivirus	Flaviviridae	ssRNA(+)	10305	GenBank	partial	Germany	Germany	Homo sapiens	2021/08	West Nile virus strain CHVir-25908/2021 polyprotein gene, complete cds	WNV L2 old NCBI sequences
MZ964753.1	Schneider,J., Bachmann,F., Choi,M., Kurvits,L., Schmidt,M.L., Bergfeld,L., Meier,I., Zuchowski,M., Werber,D., Hofmann,J., Ruprecht,K., Eckardt,K.U., Jones,T.C., Drosten,C., Corman,V.M., Corman,V.	Charite - Universitatsmedizin Berlin, Institute of Virology	Germany	West Nile virus	Flavivirus	Flaviviridae	ssRNA(+)	10305	GenBank	partial	Germany	Germany	Homo sapiens	2021/08	West Nile virus strain CHVir-25910/2021 polyprotein gene, complete cds	WNV L2 old NCBI sequences
LR989888.1				West Nile virus	Flavivirus	Flaviviridae	ssRNA(+)	11046	GenBank	complete	Germany	Germany	Larus crassirostris	2019	West Nile virus isolate ED-I-119/19 genome assembly, complete genome: monopartite	WNV L2 old NCBI sequences
MW561633.1	Penazziova,K., Korytar,L., Pastorek,P., Pistl,J., Rusnakova,D., Szemes,T., Cabanova,V., Lickova,M., Borsova,K., Klempa,B., Csank,T.	University of Veterinary Medicine and Pharmacy in Kosice, Department of Microbiology and Immunology	Slovakia	West Nile virus	Flavivirus	Flaviviridae	ssRNA(+)	10964	GenBank	complete	Slovakia	Slovakia	Strix nebulosa lapponica	2018-11-16	West Nile virus isolate 769.B/2018/Kavecany/SVK, complete genome	WNV L2 old NCBI sequences
MZ605382.4	Roth,H., Kress,J., Chudy,M., Bluemel,J., Schmidt-Chanasit,J., Cadar,D., Niedrig,M., Ferenczi,E., Herrmann,M., Baylis,S.A., Miskey,C.	Paul-Ehrlich-Institut, Virology	Germany	West Nile virus	Flavivirus	Flaviviridae	ssRNA(+)	11028	GenBank	complete	Hungary	Hungary	Accipiter gentilis	2004	West Nile virus isolate Heja, complete genome	WNV L2 old NCBI sequences
MW383507.1	Guggemos,H.D., Fendt,M., Hieke,C., Heyde,V., Mfune,J.K.E., Borgemeister,C., Junglen,S.	Institute of Virology, Charite - Universitaetsmedizin Berlin	Germany	West Nile virus	Flavivirus	Flaviviridae	ssRNA(+)	10671	GenBank	complete	Namibia	Namibia	Culex univittatus	2020	West Nile virus strain M6646-NA-2020, complete genome	WNV L2 old NCBI sequences
MW383508.1	Guggemos,H.D., Fendt,M., Hieke,C., Heyde,V., Mfune,J.K.E., Borgemeister,C., Junglen,S.	Institute of Virology, Charite - Universitaetsmedizin Berlin	Germany	West Nile virus	Flavivirus	Flaviviridae	ssRNA(+)	10886	GenBank	complete	Namibia	Namibia	Culex univittatus	2020	West Nile virus strain M6848-NA-2020, complete genome	WNV L2 old NCBI sequences
MN939557.1	Franchin,E., Sinigaglia,A., Pacenti,M., Lavezzo,E., Barzon,L.	University of Padua, Department of Molecular Medicine	Italy	West Nile virus	Flavivirus	Flaviviridae	ssRNA(+)	10996	GenBank	complete	Italy	Italy	Homo sapiens	2018	West Nile virus strain Italy/2018/Rovigo/29.1, complete genome	WNV L2 old NCBI sequences
MN939558.1	Franchin,E., Sinigaglia,A., Pacenti,M., Lavezzo,E., Barzon,L.	University of Padua, Department of Molecular Medicine	Italy	West Nile virus	Flavivirus	Flaviviridae	ssRNA(+)	10984	GenBank	complete	Italy	Italy	Homo sapiens	2016	West Nile virus strain Italy/2016/Rovigo/32.2, complete genome	WNV L2 old NCBI sequences
MN939559.1	Franchin,E., Sinigaglia,A., Pacenti,M., Lavezzo,E., Barzon,L.	University of Padua, Department of Molecular Medicine	Italy	West Nile virus	Flavivirus	Flaviviridae	ssRNA(+)	10984	GenBank	complete	Italy	Italy	Homo sapiens	2016	West Nile virus strain Italy/2016/Rovigo/34.1, complete genome	WNV L2 old NCBI sequences
MN939560.1	Franchin,E., Sinigaglia,A., Pacenti,M., Lavezzo,E., Barzon,L.	University of Padua, Department of Molecular Medicine	Italy	West Nile virus	Flavivirus	Flaviviridae	ssRNA(+)	11003	GenBank	complete	Italy	Italy	Homo sapiens	2016	West Nile virus strain Italy/2016/Vicenza/36.1, complete genome	WNV L2 old NCBI sequences
MN939561.1	Franchin,E., Sinigaglia,A., Pacenti,M., Lavezzo,E., Barzon,L.	University of Padua, Department of Molecular Medicine	Italy	West Nile virus	Flavivirus	Flaviviridae	ssRNA(+)	11011	GenBank	complete	Italy	Italy	Homo sapiens	2018	West Nile virus strain Italy/2018/Venice/33.1, complete genome	WNV L2 old NCBI sequences
MN939562.1	Franchin,E., Sinigaglia,A., Pacenti,M., Lavezzo,E., Barzon,L.	University of Padua, Department of Molecular Medicine	Italy	West Nile virus	Flavivirus	Flaviviridae	ssRNA(+)	10984	GenBank	complete	Italy	Italy	Homo sapiens	2018	West Nile virus strain Italy/2018/Treviso/35.1, complete genome	WNV L2 old NCBI sequences
MN939563.1	Franchin,E., Sinigaglia,A., Pacenti,M., Lavezzo,E., Barzon,L.	University of Padua, Department of Molecular Medicine	Italy	West Nile virus	Flavivirus	Flaviviridae	ssRNA(+)	11008	GenBank	complete	Italy	Italy	Homo sapiens	2018	West Nile virus strain Italy/2018/Verona/38.1, complete genome	WNV L2 old NCBI sequences
MN939564.1	Franchin,E., Sinigaglia,A., Pacenti,M., Lavezzo,E., Barzon,L.	University of Padua, Department of Molecular Medicine	Italy	West Nile virus	Flavivirus	Flaviviridae	ssRNA(+)	11008	GenBank	complete	Italy	Italy	Homo sapiens	2016	West Nile virus strain Italy/2016/Rovigo/32.1, complete genome	WNV L2 old NCBI sequences
MK947397.1	Zakotnik,S., Korva,M., Knap,N., Sagadin,M., Zorec,T.M., Avsic Zupanc,T.	Institute of Microbiology and Immunology, Faculty of Medicine, University of Ljubljana, Laboratory for Diagnostics of Zoonoses and WHO Centre	Slovenia	West Nile virus	Flavivirus	Flaviviridae	ssRNA(+)	11017	GenBank	complete	Slovenia	Slovenia	Homo sapiens	2018-08-23	West Nile virus isolate WNV-2950, complete genome	WNV L2 old NCBI sequences
MW142223.1	Pietsch,C., Michalski,D., Munch,J., Petros,S., Bergs,S., Trawinski,H., Lubbert,C., Liebert,U.G.	Leipzig University Hospital, Institute of Virologie	Germany	West Nile virus	Flavivirus	Flaviviridae	ssRNA(+)	11005	GenBank	complete	Germany	Germany	Homo sapiens	2020/08	West Nile virus isolate LE2/2020/Leipzig/Germany, complete genome	WNV L2 old NCBI sequences
MW142224.1	Pietsch,C., Michalski,D., Munch,J., Petros,S., Bergs,S., Trawinski,H., Lubbert,C., Liebert,U.G.	Leipzig University Hospital, Institute of Virologie	Germany	West Nile virus	Flavivirus	Flaviviridae	ssRNA(+)	11005	GenBank	complete	Germany	Germany	Homo sapiens	2020/08	West Nile virus isolate LE3/2020/Leipzig/Germany, complete genome	WNV L2 old NCBI sequences
MW142225.1	Pietsch,C., Michalski,D., Munch,J., Petros,S., Bergs,S., Trawinski,H., Lubbert,C., Liebert,U.G.	Leipzig University Hospital, Institute of Virologie	Germany	West Nile virus	Flavivirus	Flaviviridae	ssRNA(+)	10498	GenBank	partial	Germany	Germany	Homo sapiens	2020/08	West Nile virus isolate LE4/2020/Leipzig/Germany, partial genome	WNV L2 old NCBI sequences
MW142226.1	Pietsch,C., Michalski,D., Munch,J., Petros,S., Bergs,S., Trawinski,H., Lubbert,C., Liebert,U.G.	Leipzig University Hospital, Institute of Virologie	Germany	West Nile virus	Flavivirus	Flaviviridae	ssRNA(+)	11005	GenBank	complete	Germany	Germany	Homo sapiens	2020/08	West Nile virus isolate LE5/2020/Leipzig/Germany, complete genome	WNV L2 old NCBI sequences
MW142227.1	Pietsch,C., Michalski,D., Munch,J., Petros,S., Bergs,S., Trawinski,H., Lubbert,C., Liebert,U.G.	Leipzig University Hospital, Institute of Virologie	Germany	West Nile virus	Flavivirus	Flaviviridae	ssRNA(+)	11005	GenBank	complete	Germany	Germany	Homo sapiens	2020/08	West Nile virus isolate LE6/2020/Leipzig/Germany, complete genome	WNV L2 old NCBI sequences
MT863560.1	Beck,C., Leparc Goffart,I., Franke,F., Gonzalez,G., Dumarest,M., Lowenski,S., Blanchard,Y., Lucas,P., Lamballerie,X., Grard,G., Durand,G.A., Zientara,S., Tapprest,J., L'Ambert,G., Durand,B., Desvaux,S., Lecollinet,S., de Lamballerie,X.	ANSES, Animal Health Laboratory, Maisons-Alfort	France	West Nile virus	Flavivirus	Flaviviridae	ssRNA(+)	10997	GenBank	complete	France	France	Buteo buteo	2018-09-08	West Nile virus isolate 6125/France/2018, complete genome	WNV L2 old NCBI sequences
MT863561.1	Beck,C., Leparc Goffart,I., Franke,F., Gonzalez,G., Dumarest,M., Lowenski,S., Blanchard,Y., Lucas,P., Lamballerie,X., Grard,G., Durand,G.A., Zientara,S., Tapprest,J., L'Ambert,G., Durand,B., Desvaux,S., Lecollinet,S., de Lamballerie,X.	ANSES, Animal Health Laboratory, Maisons-Alfort	France	West Nile virus	Flavivirus	Flaviviridae	ssRNA(+)	10995	GenBank	complete	France	France	Accipiter gentilis	2018-10-06	West Nile virus isolate 7025/France/2018, complete genome	WNV L2 old NCBI sequences
MW036633.1	Sikkema,R.S., Schrama,M., van den Berg,T., Morren,J., Munger,E., Krol,L., van der Beek,J.G., Blom,R., Chestakova,I., van der Linden,A., Boter,M., van Mastrigt,T., Molenkamp,R., Koenraadt,C.J., van den Brand,J.M., Oude Munnink,B.B., Koopmans,M.P., van der Jeugd,H., van der Lindden,A., Koenraadt,C.J.M., van der Brand,J., Koopmans,M.P.G.	Erasmus Medical Centre, Virus Genomics	The Netherlands	West Nile virus	Flavivirus	Flaviviridae	ssRNA(+)	10790	GenBank	partial	Netherlands	Netherlands	Culex	2020/09	West Nile virus isolate Mosquito_pool_19 polyprotein gene, complete cds	WNV L2 old NCBI sequences
MW036634.1	Sikkema,R.S., Schrama,M., van den Berg,T., Morren,J., Munger,E., Krol,L., van der Beek,J.G., Blom,R., Chestakova,I., van der Linden,A., Boter,M., van Mastrigt,T., Molenkamp,R., Koenraadt,C.J., van den Brand,J.M., Oude Munnink,B.B., Koopmans,M.P., van der Jeugd,H., van der Lindden,A., Koenraadt,C.J.M., van der Brand,J., Koopmans,M.P.G.	Erasmus Medical Centre, Virus Genomics	The Netherlands	West Nile virus	Flavivirus	Flaviviridae	ssRNA(+)	10979	GenBank	partial	Netherlands	Netherlands	Culex	2020/08	West Nile virus isolate Mosquito_pool_25 polyprotein gene, complete cds	WNV L2 old NCBI sequences
MN812757.1	Antonov,A.S., Avdyusheva,E.F., Negodenko,A.O., Boroday,N.V., Ustinov,D.V., Luchinin,D.N., Prilepskaya,D.R., Molchanova,E.V., Shpak,I.M.	Volgograd Plague Control Research Institute, Laboratory of bioinformatics	Russia	West Nile virus	Flavivirus	Flaviviridae	ssRNA(+)	10921	GenBank	partial	Russia: Volgograd region	Russia	Culex modestus	2018	West Nile virus isolate Volgograd627/18 polyprotein gene, complete cds	WNV L2 old NCBI sequences
MN812758.1	Antonov,A.S., Avdyusheva,E.F., Negodenko,A.O., Boroday,N.V., Ustinov,D.V., Luchinin,D.N., Prilepskaya,D.R., Molchanova,E.V., Shpak,I.M.	Volgograd Plague Control Research Institute, Laboratory of bioinformatics	Russia	West Nile virus	Flavivirus	Flaviviridae	ssRNA(+)	10961	GenBank	partial	Russia: Volgograd region	Russia	Culex modestus	2018	West Nile virus isolate Volgograd652/18 polyprotein gene, complete cds	WNV L2 old NCBI sequences
MN812759.1	Antonov,A.S., Avdyusheva,E.F., Negodenko,A.O., Boroday,N.V., Ustinov,D.V., Luchinin,D.N., Prilepskaya,D.R., Molchanova,E.V., Shpak,I.M.	Volgograd Plague Control Research Institute, Laboratory of bioinformatics	Russia	West Nile virus	Flavivirus	Flaviviridae	ssRNA(+)	11066	GenBank	partial	Russia: Volgograd region	Russia	Homo sapiens	2018	West Nile virus isolate Volgograd592/18 polyprotein gene, complete cds	WNV L2 old NCBI sequences
MN619801.1	Antonov,A.S., Avdyusheva,E.F., Negodenko,A.O., Boroday,N.V., Ustinov,D.V., Luchinin,D.N., Prilepskaya,D.R., Molchanova,E.V., Shpak,I.M.	Volgograd Plague Control Research Institute, Laboratory of bioinformatics	Russia	West Nile virus	Flavivirus	Flaviviridae	ssRNA(+)	11046	GenBank	complete	Russia: Volgograd region	Russia	Culex pipiens	2018	West Nile virus isolate Volgograd696/18, complete genome	WNV L2 old NCBI sequences
MN619802.1	Antonov,A.S., Avdyusheva,E.F., Negodenko,A.O., Boroday,N.V., Ustinov,D.V., Luchinin,D.N., Prilepskaya,D.R., Molchanova,E.V., Shpak,I.M.	Volgograd Plague Control Research Institute, Laboratory of bioinformatics	Russia	West Nile virus	Flavivirus	Flaviviridae	ssRNA(+)	11043	GenBank	complete	Russia: Volgograd region	Russia	Culex pipiens	2018	West Nile virus isolate Volgograd723/18, complete genome	WNV L2 old NCBI sequences
MN619803.1	Antonov,A.S., Avdyusheva,E.F., Negodenko,A.O., Boroday,N.V., Ustinov,D.V., Luchinin,D.N., Prilepskaya,D.R., Molchanova,E.V., Shpak,I.M.	Volgograd Plague Control Research Institute, Laboratory of bioinformatics	Russia	West Nile virus	Flavivirus	Flaviviridae	ssRNA(+)	11073	GenBank	complete	Russia: Volgograd region	Russia	Culex pipiens	2018	West Nile virus isolate Volgograd829/18, complete genome	WNV L2 old NCBI sequences
LR743421.1	NA	NA	NA	West Nile virus	Flavivirus	Flaviviridae	ssRNA(+)	11029	GenBank	complete	Germany	Germany	Parus major	2019-08-30	West Nile virus isolate ED-I-139_19 genome assembly, complete genome: monopartite	WNV L2 old NCBI sequences
LR743422.1	NA	NA	NA	West Nile virus	Flavivirus	Flaviviridae	ssRNA(+)	11010	GenBank	complete	Germany	Germany	Accipiter gentilis	2019-08-26	West Nile virus isolate ED-I-155_19 genome assembly, complete genome: monopartite	WNV L2 old NCBI sequences
LR743424.1	NA	NA	NA	West Nile virus	Flavivirus	Flaviviridae	ssRNA(+)	11079	GenBank	complete	Germany	Germany	Bubo scandiacus	2019-08-04	West Nile virus isolate ED-I-85_19 genome assembly, complete genome: monopartite	WNV L2 old NCBI sequences
LR743426.1	NA	NA	NA	West Nile virus	Flavivirus	Flaviviridae	ssRNA(+)	11022	GenBank	complete	Germany	Germany	Bubo scandiacus	2019-08-31	West Nile virus isolate ED-I-157_19 genome assembly, complete genome: monopartite	WNV L2 old NCBI sequences
LR743430.1	NA	NA	NA	West Nile virus	Flavivirus	Flaviviridae	ssRNA(+)	11025	GenBank	complete	Germany	Germany	Cyanistes caeruleus	2019-08-08	West Nile virus isolate ED-I-89_19 genome assembly, complete genome: monopartite	WNV L2 old NCBI sequences
LR743434.1	NA	NA	NA	West Nile virus	Flavivirus	Flaviviridae	ssRNA(+)	11079	GenBank	complete	Germany	Germany	Strix nebulosa	2018-09-03	West Nile virus isolate ED-I-114_18 genome assembly, complete genome: monopartite	WNV L2 old NCBI sequences
LR743435.1	NA	NA	NA	West Nile virus	Flavivirus	Flaviviridae	ssRNA(+)	11019	GenBank	complete	Germany	Germany	Accipiter gentilis	2019-08-20	West Nile virus isolate ED-I-153_19 genome assembly, complete genome: monopartite	WNV L2 old NCBI sequences
LR743437.1	NA	NA	NA	West Nile virus	Flavivirus	Flaviviridae	ssRNA(+)	11013	GenBank	complete	Germany	Germany	Strix nebulosa	2018-08-31	West Nile virus isolate ED-I-90_18 genome assembly, complete genome: monopartite	WNV L2 old NCBI sequences
LR743442.1	NA	NA	NA	West Nile virus	Flavivirus	Flaviviridae	ssRNA(+)	11073	GenBank	complete	Germany	Germany	Cyanistes caeruleus	2019-08-08	West Nile virus isolate ED-I-87_19 genome assembly, complete genome: monopartite	WNV L2 old NCBI sequences
LR743446.1	NA	NA	NA	West Nile virus	Flavivirus	Flaviviridae	ssRNA(+)	11018	GenBank	complete	Germany	Germany	Trichoglossus haematodus	2019-08-19	West Nile virus isolate ED-I-109_19 genome assembly, complete genome: monopartite	WNV L2 old NCBI sequences
LR743453.1	NA	NA	NA	West Nile virus	Flavivirus	Flaviviridae	ssRNA(+)	11019	GenBank	complete	Germany	Germany	Equus ferus	2019-08-14	West Nile virus isolate ED-I-94_19 genome assembly, complete genome: monopartite	WNV L2 old NCBI sequences
MN794935.1	Ziegler,U., Santos,P.D., Groschup,M.H., Hattendorf,C., Eiden,M., Hoper,D., Eisermann,P., Keller,M., Michel,F., Klopfleisch,R., Muller,K., Werner,D., Kampen,H., Beer,M., Frank,C., Lachmann,R., Tews,B.A., Wylezich,C., Rinder,M., Lachmann,L., Grunewald,T., Szentiks,C.A., Sieg,M., Schmidt-Chanasit,J., Cadar,D., Luhken,R., Luehken,R.	Bernhard Nocht Institute for Tropical Medicine, Arbovirology	Germany	West Nile virus	Flavivirus	Flaviviridae	ssRNA(+)	11043	GenBank	complete	Germany	Germany	Homo sapiens	2019	West Nile virus strain BNI-10/19, complete genome	WNV L2 old NCBI sequences
MN794937.1	Ziegler,U., Santos,P.D., Groschup,M.H., Hattendorf,C., Eiden,M., Hoper,D., Eisermann,P., Keller,M., Michel,F., Klopfleisch,R., Muller,K., Werner,D., Kampen,H., Beer,M., Frank,C., Lachmann,R., Tews,B.A., Wylezich,C., Rinder,M., Lachmann,L., Grunewald,T., Szentiks,C.A., Sieg,M., Schmidt-Chanasit,J., Cadar,D., Luhken,R., Luehken,R.	Bernhard Nocht Institute for Tropical Medicine, Arbovirology	Germany	West Nile virus	Flavivirus	Flaviviridae	ssRNA(+)	11056	GenBank	complete	Germany	Germany	Turdus merula	2019	West Nile virus strain BNI-2635, complete genome	WNV L2 old NCBI sequences
MN794938.1	Ziegler,U., Santos,P.D., Groschup,M.H., Hattendorf,C., Eiden,M., Hoper,D., Eisermann,P., Keller,M., Michel,F., Klopfleisch,R., Muller,K., Werner,D., Kampen,H., Beer,M., Frank,C., Lachmann,R., Tews,B.A., Wylezich,C., Rinder,M., Lachmann,L., Grunewald,T., Szentiks,C.A., Sieg,M., Schmidt-Chanasit,J., Cadar,D., Luhken,R., Luehken,R.	Bernhard Nocht Institute for Tropical Medicine, Arbovirology	Germany	West Nile virus	Flavivirus	Flaviviridae	ssRNA(+)	11056	GenBank	complete	Germany	Germany	Passer domesticus	2019	West Nile virus strain BNI-2615, complete genome	WNV L2 old NCBI sequences
MN794939.1	Ziegler,U., Santos,P.D., Groschup,M.H., Hattendorf,C., Eiden,M., Hoper,D., Eisermann,P., Keller,M., Michel,F., Klopfleisch,R., Muller,K., Werner,D., Kampen,H., Beer,M., Frank,C., Lachmann,R., Tews,B.A., Wylezich,C., Rinder,M., Lachmann,L., Grunewald,T., Szentiks,C.A., Sieg,M., Schmidt-Chanasit,J., Cadar,D., Luhken,R., Luehken,R.	Bernhard Nocht Institute for Tropical Medicine, Arbovirology	Germany	West Nile virus	Flavivirus	Flaviviridae	ssRNA(+)	11056	GenBank	complete	Germany	Germany	Prunella modularis	2019	West Nile virus strain BNI-2432, complete genome	WNV L2 old NCBI sequences
MT341472.1	Christova,I., Papa,A., Trifonova,I., Panayotova,E., Pappa,S., Mikov,O.	Aristotle University of Thessaloniki, Dept. of Microbiology	Greece	West Nile virus	Flavivirus	Flaviviridae	ssRNA(+)	10787	GenBank	complete	Bulgaria	Bulgaria	Culex	2018/08	West Nile virus isolate Pleven_10m-Bulgaria-2018, complete genome	WNV L2 old NCBI sequences
MK473443.1	Valiakos,G.	Faculty of Veterinary Medicine, University of Thessaly, Laboratory of Microbiology and Parasitology	Greece	West Nile virus	Flavivirus	Flaviviridae	ssRNA(+)	10946	GenBank	partial	Greece: Argolida, Peloponnesus	Greece	Pica pica	2017/07	West Nile virus polyprotein gene, complete cds	WNV L2 old NCBI sequences
MH939153.1	Tomazatos,A., Luehken,R., Schmidt-Chanasit,J., Cadar,D.	Bernhard Nocht Institute for Tropical Medicine, Virology	Germany	West Nile virus	Flavivirus	Flaviviridae	ssRNA(+)	10948	GenBank	complete	Romania	Romania	Anopheles hyrcanus	2014	West Nile virus strain DD58c, complete genome	WNV L2 old NCBI sequences
MN480792.1	Chaintoutis,S.C., Papa,A., Pervanidou,D., Dovas,C.I., Chaintoutis,S., Papadopoulou,E., Dovas,C.	Aristotle University of Thessaloniki, Dept. of Microbiology	Greece	West Nile virus	Flavivirus	Flaviviridae	ssRNA(+)	10926	GenBank	complete	Greece	Greece	Homo sapiens	2018/08	West Nile virus isolate Thessaloniki_354h/2018, complete genome	WNV L2 old NCBI sequences
MN480795.1	Chaintoutis,S.C., Papa,A., Pervanidou,D., Dovas,C.I., Chaintoutis,S., Papadopoulou,E., Dovas,C.	Aristotle University of Thessaloniki, Dept. of Microbiology	Greece	West Nile virus	Flavivirus	Flaviviridae	ssRNA(+)	10926	GenBank	complete	Greece	Greece	Homo sapiens	2018/08	West Nile virus isolate Pella_677h/2018, complete genome	WNV L2 old NCBI sequences
MN481592.1	Chaintoutis,S.C., Papa,A., Pervanidou,D., Dovas,C.I.	Aristotle University of Thessaloniki, Diagnostic Laboratory, School of Veterinary Medicine, Faculty of Health Sciences	Greece	West Nile virus	Flavivirus	Flaviviridae	ssRNA(+)	10926	GenBank	complete	Greece	Greece	Culicidae	2012-08-02	West Nile virus isolate S33_GrM_2012/Thessaloniki_1, complete genome	WNV L2 old NCBI sequences
MN481593.1	Chaintoutis,S.C., Papa,A., Pervanidou,D., Dovas,C.I.	Aristotle University of Thessaloniki, Diagnostic Laboratory, School of Veterinary Medicine, Faculty of Health Sciences	Greece	West Nile virus	Flavivirus	Flaviviridae	ssRNA(+)	10926	GenBank	complete	Greece	Greece	Culicidae	2012-08-22	West Nile virus isolate S34_GrM_2012/Thessaloniki_2, complete genome	WNV L2 old NCBI sequences
MN481594.1	Chaintoutis,S.C., Papa,A., Pervanidou,D., Dovas,C.I.	Aristotle University of Thessaloniki, Diagnostic Laboratory, School of Veterinary Medicine, Faculty of Health Sciences	Greece	West Nile virus	Flavivirus	Flaviviridae	ssRNA(+)	10926	GenBank	complete	Greece	Greece	Culicidae	2012-09-05	West Nile virus isolate S35_GrM_2012/Pella, complete genome	WNV L2 old NCBI sequences
MN481595.1	Chaintoutis,S.C., Papa,A., Pervanidou,D., Dovas,C.I.	Aristotle University of Thessaloniki, Diagnostic Laboratory, School of Veterinary Medicine, Faculty of Health Sciences	Greece	West Nile virus	Flavivirus	Flaviviridae	ssRNA(+)	10926	GenBank	complete	Greece	Greece	Columbidae	2010-09-30	West Nile virus isolate S36_GrM_2010/Thessaloniki, complete genome	WNV L2 old NCBI sequences
MN481597.1	Chaintoutis,S.C., Papa,A., Pervanidou,D., Dovas,C.I.	Aristotle University of Thessaloniki, Diagnostic Laboratory, School of Veterinary Medicine, Faculty of Health Sciences	Greece	West Nile virus	Flavivirus	Flaviviridae	ssRNA(+)	10926	GenBank	complete	Greece	Greece	Gallus gallus	2012-08-27	West Nile virus isolate S38_GrM_2012/Imathia, complete genome	WNV L2 old NCBI sequences
MH549209.1	Valiakos,G., Plavos,K., Vontas,A., Sofia,M., Giannakopoulos,A., Giannoulis,T., Spyrou,V., Tsokana,C.N., Chatzopoulos,D., Kantere,M., Diamantopoulos,V., Theodorou,A., Mpellou,S., Tsakris,A., Mamuris,Z., Billinis,C.	Faculty of Veterinary Medicine, University of Thessaly, Laboratory of Microbiology and Parasitology	Greece	West Nile virus	Flavivirus	Flaviviridae	ssRNA(+)	10946	GenBank	partial	Greece: Argolida, Peloponnesus	Greece	Pica pica	2017/07	West Nile virus polyprotein gene, complete cds	WNV L2 old NCBI sequences
MH910045.1	Corman,V., Drosten,C., Schneider,J.	Charite - Universitaetsmedizin Berlin, Institute of Virology	Germany	West Nile virus	Flavivirus	Flaviviridae	ssRNA(+)	10328	GenBank	partial	Germany	Germany	Homo sapiens	2018/08	West Nile virus strain CHVir-205/2018 polyprotein gene, complete cds	WNV L2 old NCBI sequences
KU573080.1	Chiapponi,C., Calzolari,M., Bonilauri,P., Baioni,L., Lelli,D., Moreno,A.	stituto Zooprofilattico Sperimentale della Lombardia e dell'Emilia Romagna	Italy	West Nile virus	Flavivirus	Flaviviridae	ssRNA(+)	10984	GenBank	partial	Italy	Italy	Culex pipiens	2013	West Nile virus isolate 178907_2013 polyprotein gene, complete cds	WNV L2 old NCBI sequences
KU573081.1	Chiapponi,C., Calzolari,M., Bonilauri,P., Baioni,L., Lelli,D., Moreno,A.	stituto Zooprofilattico Sperimentale della Lombardia e dell'Emilia Romagna	Italy	West Nile virus	Flavivirus	Flaviviridae	ssRNA(+)	10778	GenBank	partial	Italy	Italy	Pica pica	2013	West Nile virus isolate 210912/2013 polyprotein gene, partial cds	WNV L2 old NCBI sequences
KU573082.1	Chiapponi,C., Calzolari,M., Bonilauri,P., Baioni,L., Lelli,D., Moreno,A.	stituto Zooprofilattico Sperimentale della Lombardia e dell'Emilia Romagna	Italy	West Nile virus	Flavivirus	Flaviviridae	ssRNA(+)	10905	GenBank	partial	Italy	Italy	Corvus	2013	West Nile virus isolate 223278/2013 polyprotein gene, partial cds	WNV L2 old NCBI sequences
KU573083.1	Chiapponi,C., Calzolari,M., Bonilauri,P., Baioni,L., Lelli,D., Moreno,A.	stituto Zooprofilattico Sperimentale della Lombardia e dell'Emilia Romagna	Italy	West Nile virus	Flavivirus	Flaviviridae	ssRNA(+)	10788	GenBank	partial	Italy	Italy	Culex pipiens	2013	West Nile virus isolate 244558/2013 polyprotein gene, partial cds	WNV L2 old NCBI sequences
MH924836.1	Ziegler,U., Luhken,R., Keller,M., Cadar,D., van der Grinten,E., Michel,F., Albrecht,K., Eiden,M., Rinder,M., Lachmann,L., Hoper,D., Vina-Rodriguez,A., Gaede,W., Pohl,A., Schmidt-Chanasit,J., Groschup,M.H., Hoeper,D.	Friedrich-Loeffler-Institut, Federal Research Institute for Animal Health, Institute of Novel and Emerging Infectious Diseases	Germany	West Nile virus	Flavivirus	Flaviviridae	ssRNA(+)	11080	GenBank	complete	Germany	Germany	Strix nebulosa	2018-08-22	West Nile virus isolate ED-I-33/18-UM, complete genome	WNV L2 old NCBI sequences
MH244510.1	Drzewniokova,P., Barzon,L., Franchin,E., Bakonyi,T., Csank,T.	University of Padua, Department of Molecular Medicine	Italy	West Nile virus	Flavivirus	Flaviviridae	ssRNA(+)	11025	GenBank	complete	Slovakia: Velky Biel	Slovakia	Accipiter gentilis	2014	West Nile virus strain 486.B/2014/Velky Biel/SVK, complete genome	WNV L2 old NCBI sequences
MH244512.1	Drzewniokova,P., Barzon,L., Franchin,E., Bakonyi,T., Csank,T.	University of Padua, Department of Molecular Medicine	Italy	West Nile virus	Flavivirus	Flaviviridae	ssRNA(+)	11013	GenBank	complete	Slovakia: Velky Biel	Slovakia	Accipiter gentilis	2013	West Nile virus strain 286.B/2013/Velky Biel/SVK, complete genome	WNV L2 old NCBI sequences
MH244513.1	Drzewniokova,P., Barzon,L., Franchin,E., Bakonyi,T., Csank,T.	University of Padua, Department of Molecular Medicine	Italy	West Nile virus	Flavivirus	Flaviviridae	ssRNA(+)	11012	GenBank	complete	Slovakia: Secovce	Slovakia	Accipiter nisus	2013	West Nile virus strain 200.B/2013/Secovce/SVK, complete genome	WNV L2 old NCBI sequences
MF984344.1	Kolodziejek,J., Jungbauer,C., Aberle,S.W., Allerberger,F., Bago,Z., Camp,J.V., Dimmel,K., de Heus,P., Kolodziejek,M., Schiefer,P., Seidel,B., Stiasny,K., Nowotny,N., Camp,J., Schmoll,F.	University of Veterinary Medicine Vienna, Pathobiology, Institute of Virology	Austria	West Nile virus	Flavivirus	Flaviviridae	ssRNA(+)	11024	GenBank	complete	Austria	Austria	Accipiter gentilis	2015	West Nile virus strain Goshawk/Austria/2015 (Bi1/15), complete genome	WNV L2 old NCBI sequences
MF984345.1	Kolodziejek,J., Jungbauer,C., Aberle,S.W., Allerberger,F., Bago,Z., Camp,J.V., Dimmel,K., de Heus,P., Kolodziejek,M., Schiefer,P., Seidel,B., Stiasny,K., Nowotny,N., Camp,J., Schmoll,F.	University of Veterinary Medicine Vienna, Pathobiology, Institute of Virology	Austria	West Nile virus	Flavivirus	Flaviviridae	ssRNA(+)	11013	GenBank	complete	Austria	Austria	Falco	2015	West Nile virus strain Falcon/Austria/2015 (Bi2/15), complete genome	WNV L2 old NCBI sequences
MF984350.1	Kolodziejek,J., Jungbauer,C., Aberle,S.W., Allerberger,F., Bago,Z., Camp,J.V., Dimmel,K., de Heus,P., Kolodziejek,M., Schiefer,P., Seidel,B., Stiasny,K., Nowotny,N., Camp,J., Schmoll,F.	University of Veterinary Medicine Vienna, Pathobiology, Institute of Virology	Austria	West Nile virus	Flavivirus	Flaviviridae	ssRNA(+)	10979	GenBank	complete	Austria	Austria	Equus caballus	2016	West Nile virus strain Horse 2/Austria/2016 (Ho2/16), complete genome	WNV L2 old NCBI sequences
MF984351.1	Kolodziejek,J., Jungbauer,C., Aberle,S.W., Allerberger,F., Bago,Z., Camp,J.V., Dimmel,K., de Heus,P., Kolodziejek,M., Schiefer,P., Seidel,B., Stiasny,K., Nowotny,N., Camp,J., Schmoll,F.	University of Veterinary Medicine Vienna, Pathobiology, Institute of Virology	Austria	West Nile virus	Flavivirus	Flaviviridae	ssRNA(+)	10980	GenBank	complete	Austria	Austria	Culex pipiens	2016	West Nile virus strain Cx. pipiens 1/Austria/2016 (Cx1/16), complete genome	WNV L2 old NCBI sequences
MF984352.1	Kolodziejek,J., Jungbauer,C., Aberle,S.W., Allerberger,F., Bago,Z., Camp,J.V., Dimmel,K., de Heus,P., Kolodziejek,M., Schiefer,P., Seidel,B., Stiasny,K., Nowotny,N., Camp,J., Schmoll,F.	University of Veterinary Medicine Vienna, Pathobiology, Institute of Virology	Austria	West Nile virus	Flavivirus	Flaviviridae	ssRNA(+)	10800	GenBank	complete	Austria	Austria	Culex pipiens	2016	West Nile virus strain Cx. pipiens 2/Austria/2016 (Cx2/16), complete genome	WNV L2 old NCBI sequences
MF984337.1	Kolodziejek,J., Jungbauer,C., Aberle,S.W., Allerberger,F., Bago,Z., Camp,J.V., Dimmel,K., de Heus,P., Kolodziejek,M., Schiefer,P., Seidel,B., Stiasny,K., Nowotny,N., Camp,J., Schmoll,F.	University of Veterinary Medicine Vienna, Pathobiology, Institute of Virology	Austria	West Nile virus	Flavivirus	Flaviviridae	ssRNA(+)	10990	GenBank	complete	Austria	Austria	Homo sapiens	2015	West Nile virus strain Blood donor 1/Austria/2015 (BD1/15), complete genome	WNV L2 old NCBI sequences
MF984340.1	Kolodziejek,J., Jungbauer,C., Aberle,S.W., Allerberger,F., Bago,Z., Camp,J.V., Dimmel,K., de Heus,P., Kolodziejek,M., Schiefer,P., Seidel,B., Stiasny,K., Nowotny,N., Camp,J., Schmoll,F.	University of Veterinary Medicine Vienna, Pathobiology, Institute of Virology	Austria	West Nile virus	Flavivirus	Flaviviridae	ssRNA(+)	10831	GenBank	complete	Austria	Austria	Homo sapiens	2015	West Nile virus strain Blood donor 4/Austria/2015 (BD4/15), complete genome	WNV L2 old NCBI sequences
MF984341.1	Kolodziejek,J., Jungbauer,C., Aberle,S.W., Allerberger,F., Bago,Z., Camp,J.V., Dimmel,K., de Heus,P., Kolodziejek,M., Schiefer,P., Seidel,B., Stiasny,K., Nowotny,N., Camp,J., Schmoll,F.	University of Veterinary Medicine Vienna, Pathobiology, Institute of Virology	Austria	West Nile virus	Flavivirus	Flaviviridae	ssRNA(+)	10658	GenBank	complete	Austria	Austria	Homo sapiens	2015	West Nile virus strain Blood donor Blood donor 5/Austria/2015 (BD5/15), complete genome	WNV L2 old NCBI sequences
MF984342.1	Kolodziejek,J., Jungbauer,C., Aberle,S.W., Allerberger,F., Bago,Z., Camp,J.V., Dimmel,K., de Heus,P., Kolodziejek,M., Schiefer,P., Seidel,B., Stiasny,K., Nowotny,N., Camp,J., Schmoll,F.	University of Veterinary Medicine Vienna, Pathobiology, Institute of Virology	Austria	West Nile virus	Flavivirus	Flaviviridae	ssRNA(+)	10831	GenBank	complete	Austria	Austria	Homo sapiens	2015	West Nile virus strain Patient 1/Austria/2015 (Pa1/15), complete genome	WNV L2 old NCBI sequences
MF984343.1	Kolodziejek,J., Jungbauer,C., Aberle,S.W., Allerberger,F., Bago,Z., Camp,J.V., Dimmel,K., de Heus,P., Kolodziejek,M., Schiefer,P., Seidel,B., Stiasny,K., Nowotny,N., Camp,J., Schmoll,F.	University of Veterinary Medicine Vienna, Pathobiology, Institute of Virology	Austria	West Nile virus	Flavivirus	Flaviviridae	ssRNA(+)	11013	GenBank	complete	Austria	Austria	Homo sapiens	2015	West Nile virus strain Patient 2/Austria/2015 (Pa2/15), complete genome	WNV L2 old NCBI sequences
MF984346.1	Kolodziejek,J., Jungbauer,C., Aberle,S.W., Allerberger,F., Bago,Z., Camp,J.V., Dimmel,K., de Heus,P., Kolodziejek,M., Schiefer,P., Seidel,B., Stiasny,K., Nowotny,N., Camp,J., Schmoll,F.	University of Veterinary Medicine Vienna, Pathobiology, Institute of Virology	Austria	West Nile virus	Flavivirus	Flaviviridae	ssRNA(+)	10829	GenBank	complete	Austria	Austria	Homo sapiens	2016	West Nile virus strain Blood donor 1/Austria/2016 (BD1/16), complete genome	WNV L2 old NCBI sequences
MF984347.1	Kolodziejek,J., Jungbauer,C., Aberle,S.W., Allerberger,F., Bago,Z., Camp,J.V., Dimmel,K., de Heus,P., Kolodziejek,M., Schiefer,P., Seidel,B., Stiasny,K., Nowotny,N., Camp,J., Schmoll,F.	University of Veterinary Medicine Vienna, Pathobiology, Institute of Virology	Austria	West Nile virus	Flavivirus	Flaviviridae	ssRNA(+)	10991	GenBank	complete	Austria	Austria	Homo sapiens	2016	West Nile virus strain Blood donor 2/Austria/2016 (BD2/16), complete genome	WNV L2 old NCBI sequences
MF984348.1	Kolodziejek,J., Jungbauer,C., Aberle,S.W., Allerberger,F., Bago,Z., Camp,J.V., Dimmel,K., de Heus,P., Kolodziejek,M., Schiefer,P., Seidel,B., Stiasny,K., Nowotny,N., Camp,J., Schmoll,F.	University of Veterinary Medicine Vienna, Pathobiology, Institute of Virology	Austria	West Nile virus	Flavivirus	Flaviviridae	ssRNA(+)	10832	GenBank	complete	Austria	Austria	Homo sapiens	2016	West Nile virus strain Blood donor 3/Austria/2016 (BD3/16), complete genome	WNV L2 old NCBI sequences
MH021189.1	Wollants,E., Smolders,D., Naesens,R., Bruynseels,P., Lagrou,K., Matthijnssens,J., Van Ranst,M.	Rega institute KULeuven, Clinical and Epidemiological Virology	Belgium	West Nile virus	Flavivirus	Flaviviridae	ssRNA(+)	11060	GenBank	complete	Belgium	Belgium	Homo sapiens	2017/10	West Nile virus isolate WNV/Belgium/2017/Antwerpen, complete genome	WNV L2 old NCBI sequences
KY523178.1	Brault,A.C., Romo,H.E.	Centers for Disease Control and Prevention, Division of Vector-Borne Diseases	USA	West Nile virus	Flavivirus	Flaviviridae	ssRNA(+)	11050	GenBank	complete	Uganda: Queen Elizabeth National Park	Uganda	Culex neavei	2009/06	West Nile virus isolate UG2274/Uganda/2009, complete genome	WNV L2 old NCBI sequences
KY594040.1	Romo,H.E., Brault,A.C., Papa,A.	Centers for Disease Control and Prevention, Division of Vector-Borne Diseases	USA	West Nile virus	Flavivirus	Flaviviridae	ssRNA(+)	11050	GenBank	complete	Greece	Greece	Homo sapiens	2010	West Nile virus isolate 341/2010, complete genome	WNV L2 old NCBI sequences
KU978767.1	Guerbois,M., Forrester,N.L., Rossi,S.L., Hari,K., Lin,D., Weaver,S.C.	University of Texas Medical Branch, Microbiology and Immunology	USA	West Nile virus	Flavivirus	Flaviviridae	ssRNA(+)	11040	GenBank	partial	Madagascar	Madagascar	Culex quinquefasciatus	1988-02-12	West Nile virus isolate DAK AR MG 979 polyprotein (AUF32_00001) gene, complete cds	WNV L2 old NCBI sequences
KT757318.1	Kemenesi,G., Zana,B., Herczeg,R., Dallos,B., Oldal,M., Marton,S., Krtinic,B., Banyai,K., Jakab,F.	University of Pecs, Szentagothai Research Centre	Hungary	West Nile virus	Flavivirus	Flaviviridae	ssRNA(+)	10948	GenBank	partial	Serbia	Serbia	Culex pipiens	2013	West Nile virus isolate Vojvodina_2013_01 polyprotein gene, complete cds	WNV L2 old NCBI sequences
KU206781.1	Baymakova,M., Trifonova,I., Panayotova,E., Dakova,S., Pacenti,M., Barzon,L., Lavezzo,E., Hristov,Y., Ramshev,K., Plochev,K., Palu,G., Christova,I., Franchin,E.	University of Padua, Department of Molecular Medicine	Italy	West Nile virus	Flavivirus	Flaviviridae	ssRNA(+)	10983	GenBank	complete	Bulgaria	Bulgaria	Homo sapiens	2015-08-27	West Nile virus strain Bulgaria/2015/Sofia, complete genome	WNV L2 old NCBI sequences
KP780837.1	Bakonyi,T., Gajdon,G.K., Schwing,R., Vogl,W., Habich,A.C., Thaller,D., Weissenbock,H., Rudolf,I., Hubalek,Z., Nowotny,N.	Institute of Virology, University of Veterinary Medicine, Viral Zoonoses, Emerging and Vector-Borne Infections Group	Austria	West Nile virus	Flavivirus	Flaviviridae	ssRNA(+)	10963	GenBank	complete	Austria	Austria	Nestor notabilis	2008-08-29	West Nile virus isolate Sepperl, complete genome	WNV L2 old NCBI sequences
KP780838.1	Bakonyi,T., Gajdon,G.K., Schwing,R., Vogl,W., Habich,A.C., Thaller,D., Weissenbock,H., Rudolf,I., Hubalek,Z., Nowotny,N.	Institute of Virology, University of Veterinary Medicine, Viral Zoonoses, Emerging and Vector-Borne Infections Group	Austria	West Nile virus	Flavivirus	Flaviviridae	ssRNA(+)	10963	GenBank	complete	Austria	Austria	Nestor notabilis	2009-09-16	West Nile virus isolate Mismo, complete genome	WNV L2 old NCBI sequences
KP780839.1	Bakonyi,T., Gajdon,G.K., Schwing,R., Vogl,W., Habich,A.C., Thaller,D., Weissenbock,H., Rudolf,I., Hubalek,Z., Nowotny,N.	Institute of Virology, University of Veterinary Medicine, Viral Zoonoses, Emerging and Vector-Borne Infections Group	Austria	West Nile virus	Flavivirus	Flaviviridae	ssRNA(+)	10963	GenBank	complete	Austria	Austria	Nestor notabilis	2011-03-14	West Nile virus isolate Berliner, complete genome	WNV L2 old NCBI sequences
KP780840.1	Bakonyi,T., Gajdon,G.K., Schwing,R., Vogl,W., Habich,A.C., Thaller,D., Weissenbock,H., Rudolf,I., Hubalek,Z., Nowotny,N.	Institute of Virology, University of Veterinary Medicine, Viral Zoonoses, Emerging and Vector-Borne Infections Group	Austria	West Nile virus	Flavivirus	Flaviviridae	ssRNA(+)	10963	GenBank	complete	Austria	Austria	Nestor notabilis	2014-08-21	West Nile virus isolate Tammy, complete genome	WNV L2 old NCBI sequences
KT359349.1	Nagy,A., Ban,E., Nagy,O., Ferenczi,E., Farkas,A., Banyai,K., Farkas,S., Takacs,M.	National Center for Epidemiology, Division of Virology	Hungary	West Nile virus	Flavivirus	Flaviviridae	ssRNA(+)	10966	GenBank	complete	Hungary	Hungary	Homo sapiens	2014	West Nile virus strain 2014/hun, complete genome	WNV L2 old NCBI sequences
KT207791.1	Ravagnan,S., Montarsi,F., Cazzin,S., Porcellato,E., Russo,F., Palei,M., Monne,I., Savini,G., Marangon,S., Barzon,L., Capelli,G.	Istituto Zooprofilattico Sperimentale delle Venezie, Parasitology department	Italy	West Nile virus	Flavivirus	Flaviviridae	ssRNA(+)	10983	GenBank	complete	Italy	Italy	Culicidae	2014-07-15	West Nile virus isolate 792/14, complete genome	WNV L2 old NCBI sequences
KT207792.1	Ravagnan,S., Montarsi,F., Cazzin,S., Porcellato,E., Russo,F., Palei,M., Monne,I., Savini,G., Marangon,S., Barzon,L., Capelli,G.	Istituto Zooprofilattico Sperimentale delle Venezie, Parasitology department	Italy	West Nile virus	Flavivirus	Flaviviridae	ssRNA(+)	10995	GenBank	complete	Italy	Italy	Culicidae	2014-08-18	West Nile virus isolate 1270/14, complete genome	WNV L2 old NCBI sequences
KP789953.1	Barzon,L., Papa,A., Lavezzo,E., Franchin,E., Pacenti,M., Sinigaglia,A., Masi,G., Squarzon,L., Toppo,S., Nowotny,N., Rovida,F., Ulbert,S., Baldanti,F., Percivalle,E., Palu,G.	University of Padua, Department of Molecular Medicine	Italy	West Nile virus	Flavivirus	Flaviviridae	ssRNA(+)	10994	GenBank	complete	Italy	Italy	Homo sapiens	2014	West Nile virus strain Italy/2014/Pavia1, complete genome	WNV L2 old NCBI sequences
KP789954.1	Barzon,L., Papa,A., Lavezzo,E., Franchin,E., Pacenti,M., Sinigaglia,A., Masi,G., Squarzon,L., Toppo,S., Nowotny,N., Rovida,F., Ulbert,S., Baldanti,F., Percivalle,E., Palu,G.	University of Padua, Department of Molecular Medicine	Italy	West Nile virus	Flavivirus	Flaviviridae	ssRNA(+)	11000	GenBank	complete	Italy	Italy	Homo sapiens	2014	West Nile virus strain Italy/2014/Cremona2, complete genome	WNV L2 old NCBI sequences
KP789955.1	Barzon,L., Papa,A., Lavezzo,E., Franchin,E., Pacenti,M., Sinigaglia,A., Masi,G., Squarzon,L., Toppo,S., Nowotny,N., Rovida,F., Ulbert,S., Baldanti,F., Percivalle,E., Palu,G.	University of Padua, Department of Molecular Medicine	Italy	West Nile virus	Flavivirus	Flaviviridae	ssRNA(+)	10995	GenBank	complete	Italy	Italy	Homo sapiens	2014	West Nile virus strain Italy/2014/Verona/35.1, complete genome	WNV L2 old NCBI sequences
KP789956.1	Barzon,L., Papa,A., Lavezzo,E., Franchin,E., Pacenti,M., Sinigaglia,A., Masi,G., Squarzon,L., Toppo,S., Nowotny,N., Rovida,F., Ulbert,S., Baldanti,F., Percivalle,E., Palu,G.	University of Padua, Department of Molecular Medicine	Italy	West Nile virus	Flavivirus	Flaviviridae	ssRNA(+)	10938	GenBank	complete	Italy	Italy	Homo sapiens	2014	West Nile virus strain Italy/2014/Verona/35.2, complete genome	WNV L2 old NCBI sequences
KP789957.1	Barzon,L., Papa,A., Lavezzo,E., Franchin,E., Pacenti,M., Sinigaglia,A., Masi,G., Squarzon,L., Toppo,S., Nowotny,N., Rovida,F., Ulbert,S., Baldanti,F., Percivalle,E., Palu,G.	University of Padua, Department of Molecular Medicine	Italy	West Nile virus	Flavivirus	Flaviviridae	ssRNA(+)	10999	GenBank	complete	Italy	Italy	Homo sapiens	2014	West Nile virus strain Italy/2014/Cremona4, complete genome	WNV L2 old NCBI sequences
KP789958.1	Barzon,L., Papa,A., Lavezzo,E., Franchin,E., Pacenti,M., Sinigaglia,A., Masi,G., Squarzon,L., Toppo,S., Nowotny,N., Rovida,F., Ulbert,S., Baldanti,F., Percivalle,E., Palu,G.	University of Padua, Department of Molecular Medicine	Italy	West Nile virus	Flavivirus	Flaviviridae	ssRNA(+)	11000	GenBank	complete	Italy	Italy	Homo sapiens	2014	West Nile virus strain Italy/2014/Pavia5, complete genome	WNV L2 old NCBI sequences
KP789959.1	Barzon,L., Papa,A., Lavezzo,E., Franchin,E., Pacenti,M., Sinigaglia,A., Masi,G., Squarzon,L., Toppo,S., Nowotny,N., Rovida,F., Ulbert,S., Baldanti,F., Percivalle,E., Palu,G.	University of Padua, Department of Molecular Medicine	Italy	West Nile virus	Flavivirus	Flaviviridae	ssRNA(+)	10947	GenBank	complete	Italy	Italy	Homo sapiens	2014	West Nile virus strain Italy/2014/Pavia4, complete genome	WNV L2 old NCBI sequences
KP789960.1	Barzon,L., Papa,A., Lavezzo,E., Franchin,E., Pacenti,M., Sinigaglia,A., Masi,G., Squarzon,L., Toppo,S., Nowotny,N., Rovida,F., Ulbert,S., Baldanti,F., Percivalle,E., Palu,G.	University of Padua, Department of Molecular Medicine	Italy	West Nile virus	Flavivirus	Flaviviridae	ssRNA(+)	10949	GenBank	complete	Italy	Italy	Homo sapiens	2013	West Nile virus strain Italy/2013/Mantova/36.1, complete genome	WNV L2 old NCBI sequences
KJ883342.1	Papa,A., Barzon,L., Pacenti,M., Franchin,E., Lavezzo,E., Squarzon,L., Toppo,S., Martello,T., Cattai,M., Cusinato,R., Papadopoulou,E., Gavana,E., Palu,G.	University of Padua, Department of Molecular Medicine	Italy	West Nile virus	Flavivirus	Flaviviridae	ssRNA(+)	11011	GenBank	partial	Greece	Greece	Homo sapiens	2013	West Nile virus strain Greece/2013/Kavala_1, genome	WNV L2 old NCBI sequences
KJ883343.1	Papa,A., Barzon,L., Pacenti,M., Franchin,E., Lavezzo,E., Squarzon,L., Toppo,S., Martello,T., Cattai,M., Cusinato,R., Papadopoulou,E., Gavana,E., Palu,G.	University of Padua, Department of Molecular Medicine	Italy	West Nile virus	Flavivirus	Flaviviridae	ssRNA(+)	11002	GenBank	complete	Greece	Greece	Homo sapiens	2013	West Nile virus strain Greece/2013/Xanthi_1, complete genome	WNV L2 old NCBI sequences
KJ883345.1	Papa,A., Barzon,L., Pacenti,M., Franchin,E., Lavezzo,E., Squarzon,L., Toppo,S., Martello,T., Cattai,M., Cusinato,R., Papadopoulou,E., Gavana,E., Palu,G.	University of Padua, Department of Molecular Medicine	Italy	West Nile virus	Flavivirus	Flaviviridae	ssRNA(+)	11008	GenBank	complete	Greece	Greece	Homo sapiens	2013	West Nile virus strain Greece/2013/Xanthi_3, complete genome	WNV L2 old NCBI sequences
KJ883348.1	Papa,A., Barzon,L., Pacenti,M., Franchin,E., Lavezzo,E., Squarzon,L., Toppo,S., Martello,T., Cattai,M., Cusinato,R., Papadopoulou,E., Gavana,E., Palu,G.	University of Padua, Department of Molecular Medicine	Italy	West Nile virus	Flavivirus	Flaviviridae	ssRNA(+)	11002	GenBank	complete	Greece	Greece	Homo sapiens	2013	West Nile virus strain Greece/2013/Kavala_2, complete genome	WNV L2 old NCBI sequences
KJ883350.1	Papa,A., Barzon,L., Pacenti,M., Franchin,E., Lavezzo,E., Squarzon,L., Toppo,S., Martello,T., Cattai,M., Cusinato,R., Papadopoulou,E., Gavana,E., Palu,G.	University of Padua, Department of Molecular Medicine	Italy	West Nile virus	Flavivirus	Flaviviridae	ssRNA(+)	11013	GenBank	partial	Greece	Greece	Homo sapiens	2013	West Nile virus strain Greece/2013/Thessaloniki_3, genome	WNV L2 old NCBI sequences
KP109691.1	Kolodziejek,J., Seidel,B., Jungbauer,C., Dimmel,K., Kolodziejek,M., Rudolf,I., Hubalek,Z., Allerberger,F., Nowotny,N.	University of Veterinary Medicine Vienna, Viral Zoonoses, Emerging and Vector-Borne Infections Group, Institute of Virology	Austria	West Nile virus	Flavivirus	Flaviviridae	ssRNA(+)	10988	GenBank	complete	Austria	Austria	Homo sapiens	2014	West Nile virus strain blood donor/Vienna/2014, complete genome	WNV L2 old NCBI sequences
KP109692.1	Kolodziejek,J., Seidel,B., Jungbauer,C., Dimmel,K., Kolodziejek,M., Rudolf,I., Hubalek,Z., Allerberger,F., Nowotny,N.	University of Veterinary Medicine Vienna, Viral Zoonoses, Emerging and Vector-Borne Infections Group, Institute of Virology	Austria	West Nile virus	Flavivirus	Flaviviridae	ssRNA(+)	10988	GenBank	complete	Austria	Austria	Culex pipiens	2014	West Nile virus strain Cx. pipiens/Vienna/2014, complete genome	WNV L2 old NCBI sequences
KF823805.1	Barzon,L., Pacenti,M., Franchin,E., Lavezzo,E., Masi,G., Squarzon,L., Toppo,S., Cattai,M., Palu,G.	University of Padua, Department of Molecular Medicine	Italy	West Nile virus	Flavivirus	Flaviviridae	ssRNA(+)	11011	GenBank	partial	Italy: Veneto region, Rovigo	Italy	Homo sapiens	2013/08	West Nile virus strain Italy/2013/Rovigo/35.2 polyprotein gene, complete cds	WNV L2 old NCBI sequences
KF823806.1	Barzon,L., Pacenti,M., Franchin,E., Lavezzo,E., Masi,G., Squarzon,L., Toppo,S., Cattai,M., Palu,G.	University of Padua, Department of Molecular Medicine	Italy	West Nile virus	Flavivirus	Flaviviridae	ssRNA(+)	10975	GenBank	partial	Italy: Lombardia region, Mantova	Italy	Homo sapiens	2013/10	West Nile virus strain Italy/2013/Mantova/40.1 polyprotein gene, complete cds	WNV L2 old NCBI sequences
KM659876.1	Jungbauer,C., Hourfar,M.K., Stiasny,K., Aberle,S.W., Cadar,D., Schmidt-Chanasit,J., Mayr,W.R., Hourfar,K.	Bernhard Nocht Institute for Tropical Medicine, Arbovirology	Germany	West Nile virus	Flavivirus	Flaviviridae	ssRNA(+)	11028	GenBank	complete	Austria	Austria	Homo sapiens	2014	West Nile virus strain BD-AUT, complete genome	WNV L2 old NCBI sequences
KJ934710.1	Kolodziejek,J., Marinov,M., Kiss,B.J., Alexe,V., Nowotny,N., Kiss,B.	University of Veterinary Medicine Vienna, Viral Zoonoses, Emerging and Vector-Borne Infections Group, Institute of Virology	Austria	West Nile virus	Flavivirus	Flaviviridae	ssRNA(+)	11013	GenBank	partial	Romania: Enisala	Romania	Hyalomma marginatum marginatum	2013-08-27	West Nile virus strain Hyalomma/Romania/2013 polyprotein precursor, gene, complete cds	WNV L2 old NCBI sequences
KM052152.1	Kortenhoeven,C., Joubert,F., Bastos,A.D.S., Abolnik,C.	University of Pretoria, Department of Production Animal Studies	South Africa	West Nile virus	Flavivirus	Flaviviridae	ssRNA(+)	11014	GenBank	partial	South Africa	South Africa	Equus caballus	1977	West Nile virus isolate 349/77 polyprotein gene, complete cds	WNV L2 old NCBI sequences
KM203860.1	Rudolf,I., Bakonyi,T., Sebesta,O., Mendel,J., Pesko,J., Betasova,L., Blazejova,H., Venclikova,K., Strakova,P., Nowotny,N., Hubalek,Z.	Institute of Virology, University of Veterinary Medicine Vienna, Viral Zoonoses, Emerging and Vector-Borne Infections Group	Austria	West Nile virus	Flavivirus	Flaviviridae	ssRNA(+)	11018	GenBank	complete	Czech Republic: South Moravia, Novy fishpond at Mikulov	Czech Republic	Culex modestus	2013-08-08	West Nile virus strain Cz 13-104, complete genome	WNV L2 old NCBI sequences
KM203861.1	Rudolf,I., Bakonyi,T., Sebesta,O., Mendel,J., Pesko,J., Betasova,L., Blazejova,H., Venclikova,K., Strakova,P., Nowotny,N., Hubalek,Z.	Institute of Virology, University of Veterinary Medicine Vienna, Viral Zoonoses, Emerging and Vector-Borne Infections Group	Austria	West Nile virus	Flavivirus	Flaviviridae	ssRNA(+)	11018	GenBank	complete	Czech Republic: South Moravia, Nesyt fishpond at Mikulov	Czech Republic	Culex modestus	2013-08-08	West Nile virus strain Cz 13-329, complete genome	WNV L2 old NCBI sequences
KM203862.1	Rudolf,I., Bakonyi,T., Sebesta,O., Mendel,J., Pesko,J., Betasova,L., Blazejova,H., Venclikova,K., Strakova,P., Nowotny,N., Hubalek,Z.	Institute of Virology, University of Veterinary Medicine Vienna, Viral Zoonoses, Emerging and Vector-Borne Infections Group	Austria	West Nile virus	Flavivirus	Flaviviridae	ssRNA(+)	11018	GenBank	complete	Czech Republic: South Moravia, Mlynsky fishpond at Lednice	Czech Republic	Culex modestus	2013-08-08	West Nile virus strain Cz 13-479, complete genome	WNV L2 old NCBI sequences
KM203863.1	Rudolf,I., Bakonyi,T., Sebesta,O., Mendel,J., Pesko,J., Betasova,L., Blazejova,H., Venclikova,K., Strakova,P., Nowotny,N., Hubalek,Z.	Institute of Virology, University of Veterinary Medicine Vienna, Viral Zoonoses, Emerging and Vector-Borne Infections Group	Austria	West Nile virus	Flavivirus	Flaviviridae	ssRNA(+)	11018	GenBank	complete	Czech Republic: South Moravia, Mlynsky fishpond at Lednice	Czech Republic	Culex modestus	2013-08-08	West Nile virus strain Cz 13-502, complete genome	WNV L2 old NCBI sequences
KC496015.1	Bakonyi,T., Petric,D., Szentpali-Gavaller,K., Barna,M., Bercic,R.L., Petrovic,T., Nowotny,N.	Institute of Virology, University of Veterinary Medicine Vienna, Viral Zoonoses, Emerging and Vector-Borne Infections Group	Austria	West Nile virus	Flavivirus	Flaviviridae	ssRNA(+)	11028	GenBank	complete	Hungary	Hungary	Equus caballus	2010	West Nile virus strain 578/10, complete genome	WNV L2 old NCBI sequences
KC496016.1	Bakonyi,T., Petric,D., Szentpali-Gavaller,K., Barna,M., Bercic,R.L., Petrovic,T., Nowotny,N.	Institute of Virology, University of Veterinary Medicine Vienna, Viral Zoonoses, Emerging and Vector-Borne Infections Group	Austria	West Nile virus	Flavivirus	Flaviviridae	ssRNA(+)	11028	GenBank	complete	Serbia	Serbia	Culex pipiens	2010	West Nile virus strain Novi Sad-2010, complete genome	WNV L2 old NCBI sequences
KF647248.1	Barzon,L., Pacenti,M., Franchin,E., Lavezzo,E., Masi,G., Squarzon,L., Pagni,S., Toppo,S., Russo,F., Cattai,M., Cusinato,R., Palu,G.	University of Padua, Department of Molecular Medicine	Italy	West Nile virus	Flavivirus	Flaviviridae	ssRNA(+)	11013	GenBank	complete	Italy: Veneto region, Rovigo	Italy	Homo sapiens	2013/08	West Nile virus strain Italy/2013/Rovigo/34.1, complete genome	WNV L2 old NCBI sequences
KF647249.1	Barzon,L., Pacenti,M., Franchin,E., Lavezzo,E., Masi,G., Squarzon,L., Pagni,S., Toppo,S., Russo,F., Cattai,M., Cusinato,R., Palu,G.	University of Padua, Department of Molecular Medicine	Italy	West Nile virus	Flavivirus	Flaviviridae	ssRNA(+)	10986	GenBank	complete	Italy: Veneto region, Rovigo	Italy	Homo sapiens	2013/08	West Nile virus strain Italy/2013/Rovigo/33.2, complete genome	WNV L2 old NCBI sequences
KF647250.1	Barzon,L., Pacenti,M., Franchin,E., Lavezzo,E., Masi,G., Squarzon,L., Pagni,S., Toppo,S., Russo,F., Cattai,M., Cusinato,R., Palu,G.	University of Padua, Department of Molecular Medicine	Italy	West Nile virus	Flavivirus	Flaviviridae	ssRNA(+)	11013	GenBank	complete	Italy: Veneto region, Rovigo	Italy	Homo sapiens	2013/08	West Nile virus strain Italy/2013/Rovigo/33.1, complete genome	WNV L2 old NCBI sequences
KF647251.1	Barzon,L., Pacenti,M., Franchin,E., Lavezzo,E., Masi,G., Squarzon,L., Pagni,S., Toppo,S., Russo,F., Cattai,M., Cusinato,R., Palu,G.	University of Padua, Department of Molecular Medicine	Italy	West Nile virus	Flavivirus	Flaviviridae	ssRNA(+)	10994	GenBank	complete	Italy: Veneto region, Padova	Italy	Homo sapiens	2013/08	West Nile virus strain Italy/2013/Padova/34.1, complete genome	WNV L2 old NCBI sequences
KF647252.1	Barzon,L., Pacenti,M., Franchin,E., Lavezzo,E., Masi,G., Squarzon,L., Pagni,S., Toppo,S., Russo,F., Cattai,M., Cusinato,R., Palu,G.	University of Padua, Department of Molecular Medicine	Italy	West Nile virus	Flavivirus	Flaviviridae	ssRNA(+)	10974	GenBank	complete	Italy: Veneto region, Rovigo	Italy	Homo sapiens	2013/08	West Nile virus strain Italy/2013/Rovigo/35.1, complete genome	WNV L2 old NCBI sequences
KF588365.1	Barzon,L., Pacenti,M., Franchin,E., Lavezzo,E., Masi,G., Squarzon,L., Pagni,S., Toppo,S., Russo,F., Cattai,M., Cusinato,R., Palu,G.	University of Padua, Department of Molecular Medicine	Italy	West Nile virus	Flavivirus	Flaviviridae	ssRNA(+)	10998	GenBank	complete	Italy: Veneto region, Rovigo	Italy	Homo sapiens	2013/08	West Nile virus strain Italy/2013/Rovigo/32.1, complete genome	WNV L2 old NCBI sequences
KF179639.1	Barzon,L., Pacenti,M., Franchin,E., Lavezzo,E., Squarzon,L., Toppo,S., Martello,T., Cattai,M., Cusinato,R., Papa,A., Palu,G.	University of Padua, Department of Molecular Medicine	Italy	West Nile virus	Flavivirus	Flaviviridae	ssRNA(+)	11000	GenBank	complete	Greece: Kavala prefecture	Greece	Homo sapiens	2012/09	West Nile virus strain Greece/2012/Kavala/39.1, complete genome	WNV L2 old NCBI sequences
KF179640.1	Barzon,L., Pacenti,M., Franchin,E., Lavezzo,E., Squarzon,L., Toppo,S., Martello,T., Cattai,M., Cusinato,R., Papa,A., Palu,G., Nowotny,N.	University of Padua, Department of Molecular Medicine	Italy	West Nile virus	Flavivirus	Flaviviridae	ssRNA(+)	10998	GenBank	complete	Austria	Austria	Accipiter gentilis	2008	West Nile virus strain Austria/2008_gh, complete genome	WNV L2 old NCBI sequences
JN393308.1	Mentoor,J.L.D., Human,S., Venter,M.	University of Pretoria, Medical Virology	South Africa	West Nile virus	Flavivirus	Flaviviridae	ssRNA(+)	11042	GenBank	complete	South Africa: Tiegerpoort, Pretoria	South Africa	Equus caballus	2008-04-15	West Nile virus strain HS101_08, complete genome	WNV L2 old NCBI sequences
KC407673.1	Petrovic,T., Blazquez,A.B., Lupulovic,D., Lazic,G., Escribano-Romero,E., Fabijan,D., Kapetanov,M., Lazic,S., Saiz,J.-C.	Instit. Nac. Investigaciones Agrarias, Biotechnology	Spain	West Nile virus	Flavivirus	Flaviviridae	ssRNA(+)	11028	GenBank	complete	Serbia	Serbia	Accipiter gentilis	2012	West Nile virus isolate Sad/12, complete genome	WNV L2 old NCBI sequences
JX041631.1	Prilipov,A.G., Kinney,R.M., Sadykova,G.K.	The D.I. Ivanovsky Institute of Virology of The Ministry of Health and Social Development of The Russian Federation, Molecular Genetics	Russia	West Nile virus	Flavivirus	Flaviviridae	ssRNA(+)	10820	GenBank	complete	Ukraine: Lviv region	Ukraine	Aves	1980	West Nile virus strain LEIV-3266Ukr, complete genome	WNV L2 old NCBI sequences
JN858070.1	Bagnarelli,P., Marinelli,K., Trotta,D., Monachetti,A., Tavio,M., Del Gobbo,R., Capobianchi,M., Menzo,S., Nicoletti,L., Magurano,F., Varaldo,P.	University Politecnica Marche, Biomedical Sciences & Public Health	Italy	West Nile virus	Flavivirus	Flaviviridae	ssRNA(+)	10520	GenBank	complete	Italy	Italy	Homo sapiens	2011/09	West Nile virus isolate Italy/2011/AN-2, complete genome	WNV L2 old NCBI sequences
GQ903680.1	McMullen,A.R., Albayrak,H., May,F.J., Davis,C.T., Beasley,D.W., Barrett,A.D., Tesh,R.B., Barrett,A.D.T.	UTMB, Pathology	USA	West Nile virus	Flavivirus	Flaviviridae	ssRNA(+)	11062	GenBank	partial	Cyprus	Cyprus		1968	West Nile virus isolate Q3574-5 polyprotein gene, complete cds	WNV L2 old NCBI sequences
HQ537483.1	Papa,A., Bakonyi,T., Xanthopoulou,K., Vazquez,A., Tenorio,A., Nowotny,N.	University of Veterinary Medicine, Vienna, Zoonoses and Emerging Infectious Group, Clinical Virology, Department of Pathobiology	Austria	West Nile virus	Flavivirus	Flaviviridae	ssRNA(+)	11028	GenBank	complete	Greece	Greece	Culex pipiens	2010	West Nile virus isolate Nea Santa-Greece-2010, complete genome	WNV L2 old NCBI sequences
HM147822.1	McMullen,A.R., Albayrak,H., May,F.J., Davis,C.T., Beasley,D.W., Barrett,A.D., Barrett,A.	UTMB, Pathology	USA	West Nile virus	Flavivirus	Flaviviridae	ssRNA(+)	11065	GenBank	complete	South Africa	South Africa		1958	West Nile virus from South Africa, complete genome	WNV L2 old NCBI sequences
HM147823.1	McMullen,A.R., Albayrak,H., May,F.J., Davis,C.T., Beasley,D.W., Barrett,A.D., Barrett,A.	UTMB, Pathology	USA	West Nile virus	Flavivirus	Flaviviridae	ssRNA(+)	11051	GenBank	complete	Madagascar	Madagascar		1988	West Nile virus from Madagascar, complete genome	WNV L2 old NCBI sequences
HM147824.1	McMullen,A.R., Albayrak,H., May,F.J., Davis,C.T., Beasley,D.W., Barrett,A.D., Barrett,A.	UTMB, Pathology	USA	West Nile virus	Flavivirus	Flaviviridae	ssRNA(+)	11050	GenBank	complete	Democratic Republic of the Congo	Democratic Republic of the Congo		1958	West Nile virus from Democratic Republic of the Congo, complete genome	WNV L2 old NCBI sequences
FJ425721.1	Platonov,A.E., Shopenskaya,T.A., Karan,L.S., Rusakova,N.V., Shishkina,L.V.	Central Research Institute of Epidemiology	Russia	West Nile virus	Flavivirus	Flaviviridae	ssRNA(+)	10980	GenBank	partial	Russia: Volgograd	Russia	Homo sapiens	2007	West Nile virus isolate Reb_VLG_07_H polyprotein gene, complete cds	WNV L2 old NCBI sequences
EF429197.1	Botha,E.M., Markotter,W., Wolfaardt,M., Paweska,J.T., Swanepoel,R., Palacios,G., Nel,L.H., Venter,M.	University of Pretoria, Microbiology and Plant Pathology	Republic of South Africa	West Nile virus	Flavivirus	Flaviviridae	ssRNA(+)	11052	GenBank	complete	South Africa	South Africa	Homo sapiens	1989	West Nile virus SPU116/89, complete genome	WNV L2 old NCBI sequences
EF429198.1	Botha,E.M., Markotter,W., Wolfaardt,M., Paweska,J.T., Swanepoel,R., Palacios,G., Nel,L.H., Venter,M.	University of Pretoria, Microbiology and Plant Pathology	Republic of South Africa	West Nile virus	Flavivirus	Flaviviridae	ssRNA(+)	11052	GenBank	complete	South Africa	South Africa	Homo sapiens	2001	West Nile virus SA93/01, complete genome	WNV L2 old NCBI sequences
EF429200.1	Botha,E.M., Markotter,W., Wolfaardt,M., Paweska,J.T., Swanepoel,R., Palacios,G., Nel,L.H., Venter,M.	University of Pretoria, Microbiology and Plant Pathology	Republic of South Africa	West Nile virus	Flavivirus	Flaviviridae	ssRNA(+)	11051	GenBank	complete	South Africa	South Africa	Homo sapiens	1958	West Nile virus H442, complete genome	WNV L2 old NCBI sequences
DQ176636.2	Keller,B.C., Fredericksen,B.L., Samuel,M.A., Mock,R.E., Mason,P.W., Diamond,M.S., Gale,M. Jr.	The University of Texas Southwestern Medical Center, Microbiology	USA	West Nile virus	Flavivirus	Flaviviridae	ssRNA(+)	10866	GenBank	complete	Madagascar	Madagascar	Coracopsis vasa	1978	West Nile virus strain Madagascar-AnMg798, complete genome	WNV L2 old NCBI sequences
DQ318020.1	Borisevich,V.G., Seregin,A.V., Yamshchikov,V.F.	, Molecular Biosciences	USA	West Nile virus	Flavivirus	Flaviviridae	ssRNA(+)	11048	GenBank	complete	Central African Republic	Central African Republic	NA	1993-01-01	Wets NIle virus strain ArB3573/82, complete genome	WNV L2 old NCBI sequences
OP009520.1	Barzon,L., Montarsi,F., Quaranta,E., Monne,I., Pacenti,M., Michelutti,A., Toniolo,F., Danesi,P., Marchetti,G., Gobbo,F., Sinigaglia,A., Riccetti,S., Dal Molin,E., Favero,L., Russo,F., Capelli,G., Quaranta,E.G., Palumbo,E., Schivo,A., Salviato,A.	Istituto Zooprofilattico Sperimentale delle Venezie, Division of Comparative Biomedical Science	Italy	West Nile virus	Flavivirus	Flaviviridae	ssRNA(+)	10827	GenBank	complete	Italy	Italy	Streptopelia decaocto	2021	West Nile virus strain Italy/2021/Padova/21VIR8435-2, complete genome	WNV L1 old NCBI sequences
OP009521.1	Barzon,L., Montarsi,F., Quaranta,E., Monne,I., Pacenti,M., Michelutti,A., Toniolo,F., Danesi,P., Marchetti,G., Gobbo,F., Sinigaglia,A., Riccetti,S., Dal Molin,E., Favero,L., Russo,F., Capelli,G., Quaranta,E.G., Palumbo,E., Schivo,A., Salviato,A.	Istituto Zooprofilattico Sperimentale delle Venezie, Division of Comparative Biomedical Science	Italy	West Nile virus	Flavivirus	Flaviviridae	ssRNA(+)	10827	GenBank	complete	Italy	Italy	Culex pipiens	2021-08-23	West Nile virus strain Italy/2021/Padova/21RS2511-4, complete genome	WNV L1 old NCBI sequences
OP009522.1	Barzon,L., Montarsi,F., Quaranta,E., Monne,I., Pacenti,M., Michelutti,A., Toniolo,F., Danesi,P., Marchetti,G., Gobbo,F., Sinigaglia,A., Riccetti,S., Dal Molin,E., Favero,L., Russo,F., Capelli,G., Quaranta,E.G., Palumbo,E., Schivo,A., Salviato,A.	Istituto Zooprofilattico Sperimentale delle Venezie, Division of Comparative Biomedical Science	Italy	West Nile virus	Flavivirus	Flaviviridae	ssRNA(+)	10835	GenBank	complete	Italy	Italy	Culex pipiens	2021-08-16	West Nile virus strain Italy/2021/Padova/21RS2511-3, complete genome	WNV L1 old NCBI sequences
OP009523.1	Barzon,L., Montarsi,F., Quaranta,E., Monne,I., Pacenti,M., Michelutti,A., Toniolo,F., Danesi,P., Marchetti,G., Gobbo,F., Sinigaglia,A., Riccetti,S., Dal Molin,E., Favero,L., Russo,F., Capelli,G., Quaranta,E.G., Palumbo,E., Schivo,A., Salviato,A.	Istituto Zooprofilattico Sperimentale delle Venezie, Division of Comparative Biomedical Science	Italy	West Nile virus	Flavivirus	Flaviviridae	ssRNA(+)	10827	GenBank	complete	Italy	Italy	Culex pipiens	2021-08-16	West Nile virus strain Italy/2021/Padova/21RS2511-2, complete genome	WNV L1 old NCBI sequences
OP009524.1	Barzon,L., Montarsi,F., Quaranta,E., Monne,I., Pacenti,M., Michelutti,A., Toniolo,F., Danesi,P., Marchetti,G., Gobbo,F., Sinigaglia,A., Riccetti,S., Dal Molin,E., Favero,L., Russo,F., Capelli,G., Quaranta,E.G., Palumbo,E., Schivo,A., Salviato,A.	Istituto Zooprofilattico Sperimentale delle Venezie, Division of Comparative Biomedical Science	Italy	West Nile virus	Flavivirus	Flaviviridae	ssRNA(+)	10827	GenBank	complete	Italy	Italy	Culex pipiens	2021-08-16	West Nile virus strain Italy/2021/Padova/21RS2511-1, complete genome	WNV L1 old NCBI sequences
OP009525.1	Barzon,L., Montarsi,F., Quaranta,E., Monne,I., Pacenti,M., Michelutti,A., Toniolo,F., Danesi,P., Marchetti,G., Gobbo,F., Sinigaglia,A., Riccetti,S., Dal Molin,E., Favero,L., Russo,F., Capelli,G., Quaranta,E.G., Palumbo,E., Schivo,A., Salviato,A.	Istituto Zooprofilattico Sperimentale delle Venezie, Division of Comparative Biomedical Science	Italy	West Nile virus	Flavivirus	Flaviviridae	ssRNA(+)	10753	GenBank	complete	Italy	Italy	Culex pipiens	2022-06-21	West Nile virus strain Italy/2022/Venezia/22RS1198, complete genome	WNV L1 old NCBI sequences
MW915462.1	Aguilera-Sepulveda,P., Gomez-Martin,B., Aguero,M., Jimenez-Clavero,M.A., Fernandez-Pinero,J.	Instituto Nacional de Investigacion y Tecnologia Agraria y Alimentaria (INIA), Centro de Investigacion en Sanidad Animal (CISA)	Spain	West Nile virus	Flavivirus	Flaviviridae	ssRNA(+)	10919	GenBank	complete	Spain: Manilva, Malaga	Spain	Accipiter gentilis	2017/09	West Nile virus isolate Spain/2017/NG-b, complete genome	WNV L1 old NCBI sequences
OU953895.1	Perez-Florido,J.		Spain	West Nile virus	Flavivirus	Flaviviridae	ssRNA(+)	10886	GenBank	complete	Spain	Spain	Homo sapiens	2020-08-13	West Nile virus isolate not_provided genome assembly, complete genome: monopartite	WNV L1 old NCBI sequences
OU953896.1	Perez-Florido,J.		Spain	West Nile virus	Flavivirus	Flaviviridae	ssRNA(+)	10885	GenBank	complete	Spain	Spain	Homo sapiens	2020-09-09	West Nile virus isolate not_provided genome assembly, complete genome: monopartite	WNV L1 old NCBI sequences
OU953897.1	Perez-Florido,J.		Spain	West Nile virus	Flavivirus	Flaviviridae	ssRNA(+)	10884	GenBank	complete	Spain	Spain	Homo sapiens	2020-08-13	West Nile virus isolate not_provided genome assembly, complete genome: monopartite	WNV L1 old NCBI sequences
MZ605381.2	Roth,H., Kress,J., Chudy,M., Bluemel,J., Schmidt-Chanasit,J., Cadar,D., Niedrig,M., Ferenczi,E., Herrmann,M., Baylis,S.A., Miskey,C.	Paul-Ehrlich-Institut, Virology	Germany	West Nile virus	Flavivirus	Flaviviridae	ssRNA(+)	11025	GenBank	complete	USA	USA	Phoenicopterus roseus	1999	West Nile virus isolate NY99, complete genome	WNV L1 old NCBI sequences
MT905060.1	Siconelli,M.J.L., Jorge,D.M.M., Castro-Jorge,L.A., Fonseca-Junior,A.A., Nascimento,M.L., Floriano,V.G., Souza,F.R., Queiroz-Junior,E.M., Camargos,M.F., Costa,E.D.L., Carvalho,A.A.B., Fonseca,B.A.L.D., Fonseca,B.A.L.	Ribeirao Preto Medical School - University of Sao Paulo, Internal Medicine Department - Virology Research Center	Brazil	West Nile virus	Flavivirus	Flaviviridae	ssRNA(+)	10893	GenBank	complete	Brazil: Espirito Santo state, Joao Neiva municipality	Brazil	Equus caballus	2019-06-13	West Nile virus isolate JNESEq804, complete genome	WNV L1 old NCBI sequences
MT863559.1	Beck,C., Leparc Goffart,I., Franke,F., Gonzalez,G., Dumarest,M., Lowenski,S., Blanchard,Y., Lucas,P., Lamballerie,X., Grard,G., Durand,G.A., Zientara,S., Tapprest,J., L'Ambert,G., Durand,B., Desvaux,S., Lecollinet,S., de Lamballerie,X.	ANSES, Animal Health Laboratory, Maisons-Alfort	France	West Nile virus	Flavivirus	Flaviviridae	ssRNA(+)	10923	GenBank	complete	France	France	Equus caballus	2015-10-03	West Nile virus isolate Akela/France/2015, complete genome	WNV L1 old NCBI sequences
MT967998.1	Caldwell,H.S., Lasek-Nesselquist,E., Follano,P., Kramer,L.D., Ciota,A.T., Bialosuknia,S.M.	Wadsworth Center, Division of Infectious Diseases	USA	West Nile virus	Flavivirus	Flaviviridae	ssRNA(+)	10302	GenBank	partial	USA	USA	Culicidae	2014	West Nile virus strain 14290471_S17 polyprotein gene, complete cds	WNV L1 old NCBI sequences
MT968022.1	Caldwell,H.S., Lasek-Nesselquist,E., Follano,P., Kramer,L.D., Ciota,A.T., Bialosuknia,S.M.	Wadsworth Center, Division of Infectious Diseases	USA	West Nile virus	Flavivirus	Flaviviridae	ssRNA(+)	10302	GenBank	partial	USA	USA	Culicidae	2018	West Nile virus strain 18040084_S47 polyprotein gene, complete cds	WNV L1 old NCBI sequences
LC489409.1	Simulundu,E., Ndashe,K., Chambaro,H.M., Squarre,D., Reilly,P.M., Chitanga,S., Changula,K., Mukubesa,A.N., Ndebe,J., Tembo,J., Kapata,N., Bates,M., Sinkala,Y., Hang'ombe,B.M., Nalubamba,K.S., Kajihara,M., Sasaki,M., Orba,Y., Takada,A., Sawa,H.			West Nile virus	Flavivirus	Flaviviridae	ssRNA(+)	10302	GenBank	partial	Zambia	Zambia	Crocodylus niloticus	2019/03	West Nile virus Croc1102019ZM gene for polyprotein, complete cds	WNV L1 old NCBI sequences
MN149538.1	Ponomareva,E.P., Ternovoi,V.A., Mikryukova,T.P., Protopopova,E.V., Korobitsin,I.G., Tiutenkov,O.Y., Moskvitina,N.S., Loktev,V.B.	State Research Center of Virology and Biotehnology 'Vector', Department of Molecular Virology	Russia	West Nile virus	Flavivirus	Flaviviridae	ssRNA(+)	10991	GenBank	complete	Russia	Russia	Acrocephalus dumetorum	2006/05	West Nile virus strain Tomsk/bird/2006/A4, complete genome	WNV L1 old NCBI sequences
MH819446.1	Therrien,C., Fournier,E., Ludwig,A., Menard,J., Charest,H., Martineau,C.	Laboratoire de sante publique du Quebec, Bacteriologie	Canada	West Nile virus	Flavivirus	Flaviviridae	ssRNA(+)	10374	GenBank	partial	Canada	Canada	Culex	2015-10-06	West Nile virus isolate VN6490CPR1/Canada/2015 polyprotein gene, partial cds	WNV L1 old NCBI sequences
MH819448.1	Therrien,C., Fournier,E., Ludwig,A., Menard,J., Charest,H., Martineau,C.	Laboratoire de sante publique du Quebec, Bacteriologie	Canada	West Nile virus	Flavivirus	Flaviviridae	ssRNA(+)	10374	GenBank	partial	Canada	Canada	Culex	2005-08-31	West Nile virus isolate 13923CPR1/Canada/2005 polyprotein gene, partial cds	WNV L1 old NCBI sequences
MH819449.1	Therrien,C., Fournier,E., Ludwig,A., Menard,J., Charest,H., Martineau,C.	Laboratoire de sante publique du Quebec, Bacteriologie	Canada	West Nile virus	Flavivirus	Flaviviridae	ssRNA(+)	10374	GenBank	partial	Canada	Canada	Culex	2014-09-22	West Nile virus isolate VN5229CPR1/Canada/2014 polyprotein gene, partial cds	WNV L1 old NCBI sequences
MH819450.1	Therrien,C., Fournier,E., Ludwig,A., Menard,J., Charest,H., Martineau,C.	Laboratoire de sante publique du Quebec, Bacteriologie	Canada	West Nile virus	Flavivirus	Flaviviridae	ssRNA(+)	10374	GenBank	partial	Canada	Canada	Culex	2016-08-16	West Nile virus isolate VN6862CPR1/Canada/2016 polyprotein gene, partial cds	WNV L1 old NCBI sequences
MH819451.1	Therrien,C., Fournier,E., Ludwig,A., Menard,J., Charest,H., Martineau,C.	Laboratoire de sante publique du Quebec, Bacteriologie	Canada	West Nile virus	Flavivirus	Flaviviridae	ssRNA(+)	10374	GenBank	partial	Canada	Canada	Culex	2005-08-12	West Nile virus isolate 13217CPR4/Canada/2005 polyprotein gene, partial cds	WNV L1 old NCBI sequences
MH819452.1	Therrien,C., Fournier,E., Ludwig,A., Menard,J., Charest,H., Martineau,C.	Laboratoire de sante publique du Quebec, Bacteriologie	Canada	West Nile virus	Flavivirus	Flaviviridae	ssRNA(+)	10374	GenBank	partial	Canada	Canada	Culex	2015-09-15	West Nile virus isolate VN6364CPR1/Canada/2015 polyprotein gene, partial cds	WNV L1 old NCBI sequences
MH819453.1	Therrien,C., Fournier,E., Ludwig,A., Menard,J., Charest,H., Martineau,C.	Laboratoire de sante publique du Quebec, Bacteriologie	Canada	West Nile virus	Flavivirus	Flaviviridae	ssRNA(+)	10374	GenBank	partial	Canada	Canada	Culex	2016-08-09	West Nile virus isolate VN6806CPR1/Canada/2016 polyprotein gene, partial cds	WNV L1 old NCBI sequences
MH819454.1	Therrien,C., Fournier,E., Ludwig,A., Menard,J., Charest,H., Martineau,C.	Laboratoire de sante publique du Quebec, Bacteriologie	Canada	West Nile virus	Flavivirus	Flaviviridae	ssRNA(+)	10374	GenBank	partial	Canada	Canada	Culex	2006-08-29	West Nile virus isolate 21285CPR1/Canada/2006 polyprotein gene, partial cds	WNV L1 old NCBI sequences
MH819455.1	Therrien,C., Fournier,E., Ludwig,A., Menard,J., Charest,H., Martineau,C.	Laboratoire de sante publique du Quebec, Bacteriologie	Canada	West Nile virus	Flavivirus	Flaviviridae	ssRNA(+)	10374	GenBank	partial	Canada	Canada	Culex	2006-08-30	West Nile virus isolate 30712CPR1/Canada/2006 polyprotein gene, partial cds	WNV L1 old NCBI sequences
MH819456.1	Therrien,C., Fournier,E., Ludwig,A., Menard,J., Charest,H., Martineau,C.	Laboratoire de sante publique du Quebec, Bacteriologie	Canada	West Nile virus	Flavivirus	Flaviviridae	ssRNA(+)	10374	GenBank	partial	Canada	Canada	Culex	2013-09-09	West Nile virus isolate VN1533CPR1/Canada/2013 polyprotein gene, partial cds	WNV L1 old NCBI sequences
MH819457.1	Therrien,C., Fournier,E., Ludwig,A., Menard,J., Charest,H., Martineau,C.	Laboratoire de sante publique du Quebec, Bacteriologie	Canada	West Nile virus	Flavivirus	Flaviviridae	ssRNA(+)	10374	GenBank	partial	Canada	Canada	Culex	2005-08-19	West Nile virus isolate 13452CPR3/Canada/2005 polyprotein gene, partial cds	WNV L1 old NCBI sequences
MH819458.1	Therrien,C., Fournier,E., Ludwig,A., Menard,J., Charest,H., Martineau,C.	Laboratoire de sante publique du Quebec, Bacteriologie	Canada	West Nile virus	Flavivirus	Flaviviridae	ssRNA(+)	10374	GenBank	partial	Canada	Canada	Culex	2005-08-25	West Nile virus isolate 13494CPR1/Canada/2005 polyprotein gene, partial cds	WNV L1 old NCBI sequences
MH819459.1	Therrien,C., Fournier,E., Ludwig,A., Menard,J., Charest,H., Martineau,C.	Laboratoire de sante publique du Quebec, Bacteriologie	Canada	West Nile virus	Flavivirus	Flaviviridae	ssRNA(+)	10374	GenBank	partial	Canada	Canada	Culex	2014-09-04	West Nile virus isolate VN4794CPR1/Canada/2014 polyprotein gene, partial cds	WNV L1 old NCBI sequences
MH819460.1	Therrien,C., Fournier,E., Ludwig,A., Menard,J., Charest,H., Martineau,C.	Laboratoire de sante publique du Quebec, Bacteriologie	Canada	West Nile virus	Flavivirus	Flaviviridae	ssRNA(+)	10374	GenBank	partial	Canada	Canada	Culex	2013-08-19	West Nile virus isolate VN1316CPR1/Canada/2013 polyprotein gene, partial cds	WNV L1 old NCBI sequences
MH819461.1	Therrien,C., Fournier,E., Ludwig,A., Menard,J., Charest,H., Martineau,C.	Laboratoire de sante publique du Quebec, Bacteriologie	Canada	West Nile virus	Flavivirus	Flaviviridae	ssRNA(+)	10374	GenBank	partial	Canada	Canada	Culex	2004-09-07	West Nile virus isolate 10072CPR1/Canada/2004 polyprotein gene, partial cds	WNV L1 old NCBI sequences
MH819462.1	Therrien,C., Fournier,E., Ludwig,A., Menard,J., Charest,H., Martineau,C.	Laboratoire de sante publique du Quebec, Bacteriologie	Canada	West Nile virus	Flavivirus	Flaviviridae	ssRNA(+)	10374	GenBank	partial	Canada	Canada	Culex	2015-09-09	West Nile virus isolate VN6319CPR1/Canada/2015 polyprotein gene, partial cds	WNV L1 old NCBI sequences
MH819463.1	Therrien,C., Fournier,E., Ludwig,A., Menard,J., Charest,H., Martineau,C.	Laboratoire de sante publique du Quebec, Bacteriologie	Canada	West Nile virus	Flavivirus	Flaviviridae	ssRNA(+)	10374	GenBank	partial	Canada	Canada	Culex	2014-08-21	West Nile virus isolate VN4365CPR1/Canada/2014 polyprotein gene, partial cds	WNV L1 old NCBI sequences
MH819464.1	Therrien,C., Fournier,E., Ludwig,A., Menard,J., Charest,H., Martineau,C.	Laboratoire de sante publique du Quebec, Bacteriologie	Canada	West Nile virus	Flavivirus	Flaviviridae	ssRNA(+)	10374	GenBank	partial	Canada	Canada	Culex	2004-09-15	West Nile virus isolate 10704CPR1/Canada/2004 polyprotein gene, partial cds	WNV L1 old NCBI sequences
MH819465.1	Therrien,C., Fournier,E., Ludwig,A., Menard,J., Charest,H., Martineau,C.	Laboratoire de sante publique du Quebec, Bacteriologie	Canada	West Nile virus	Flavivirus	Flaviviridae	ssRNA(+)	10374	GenBank	partial	Canada	Canada	Culex	2015-09-09	West Nile virus isolate VN6325CPR1/Canada/2015 polyprotein gene, partial cds	WNV L1 old NCBI sequences
MH819466.1	Therrien,C., Fournier,E., Ludwig,A., Menard,J., Charest,H., Martineau,C.	Laboratoire de sante publique du Quebec, Bacteriologie	Canada	West Nile virus	Flavivirus	Flaviviridae	ssRNA(+)	10374	GenBank	partial	Canada	Canada	Culex	2016-08-16	West Nile virus isolate VN6864CPR2/Canada/2016 polyprotein gene, partial cds	WNV L1 old NCBI sequences
MH819467.1	Therrien,C., Fournier,E., Ludwig,A., Menard,J., Charest,H., Martineau,C.	Laboratoire de sante publique du Quebec, Bacteriologie	Canada	West Nile virus	Flavivirus	Flaviviridae	ssRNA(+)	10374	GenBank	partial	Canada	Canada	Culex	2013-08-19	West Nile virus isolate VN1329CPR1/Canada/2013 polyprotein gene, partial cds	WNV L1 old NCBI sequences
MH819468.1	Therrien,C., Fournier,E., Ludwig,A., Menard,J., Charest,H., Martineau,C.	Laboratoire de sante publique du Quebec, Bacteriologie	Canada	West Nile virus	Flavivirus	Flaviviridae	ssRNA(+)	10374	GenBank	partial	Canada	Canada	Culex	2004-08-08	West Nile virus isolate 9120CPR2/Canada/2004 polyprotein gene, partial cds	WNV L1 old NCBI sequences
MH819469.1	Therrien,C., Fournier,E., Ludwig,A., Menard,J., Charest,H., Martineau,C.	Laboratoire de sante publique du Quebec, Bacteriologie	Canada	West Nile virus	Flavivirus	Flaviviridae	ssRNA(+)	10374	GenBank	partial	Canada	Canada	Aedes vexans	2006-08-29	West Nile virus isolate 21303VEX2/Canada/2006 polyprotein gene, partial cds	WNV L1 old NCBI sequences
MH819470.1	Therrien,C., Fournier,E., Ludwig,A., Menard,J., Charest,H., Martineau,C.	Laboratoire de sante publique du Quebec, Bacteriologie	Canada	West Nile virus	Flavivirus	Flaviviridae	ssRNA(+)	10374	GenBank	partial	Canada	Canada	Culex	2014-09-15	West Nile virus isolate VN5038CPR1/Canada/2014 polyprotein gene, partial cds	WNV L1 old NCBI sequences
MH819471.1	Therrien,C., Fournier,E., Ludwig,A., Menard,J., Charest,H., Martineau,C.	Laboratoire de sante publique du Quebec, Bacteriologie	Canada	West Nile virus	Flavivirus	Flaviviridae	ssRNA(+)	10374	GenBank	partial	Canada	Canada	Culex	2004-09-07	West Nile virus isolate 10208CPR3/Canada/2004 polyprotein gene, partial cds	WNV L1 old NCBI sequences
MH507645.1	Grubaugh,N., Grewal,S., Matteson,N.L., Gangavarapu,K., Gurfield,N., Andersen,K.	The Scripps Research Institute, Department of Immunology and Microbiology	USA	West Nile virus	Flavivirus	Flaviviridae	ssRNA(+)	10302	GenBank	partial	USA: La_Mesa,California	USA	Buteo lineatus	2009-04-08	West Nile virus strain WNV/bird/La_Mesa_CA_USA/2009-04-08/W046, partial genome	WNV L1 old NCBI sequences
MH507712.1	Grubaugh,N., Fang,Y., Matteson,N.L., Gangavarapu,K., Coffey,L., Barker,C., Andersen,K.	The Scripps Research Institute, Department of Immunology and Microbiology	USA	West Nile virus	Flavivirus	Flaviviridae	ssRNA(+)	10302	GenBank	partial	USA: Antioch,California	USA	Aphelocoma californica	2008-08-18	West Nile virus strain WNV/bird/Antioch_CA_USA/2008-08-18/W130, partial genome	WNV L1 old NCBI sequences
MH507747.1	Grubaugh,N., Fang,Y., Matteson,N.L., Gangavarapu,K., Coffey,L., Barker,C., Andersen,K.	The Scripps Research Institute, Department of Immunology and Microbiology	USA	West Nile virus	Flavivirus	Flaviviridae	ssRNA(+)	10302	GenBank	partial	USA: Corona,California	USA	Corvus brachyrhynchos	2017-07-03	West Nile virus strain WNV/bird/Corona_CA_USA/2017-07-03/W166, partial genome	WNV L1 old NCBI sequences
MH507748.1	Grubaugh,N., Fang,Y., Matteson,N.L., Gangavarapu,K., Coffey,L., Barker,C., Andersen,K.	The Scripps Research Institute, Department of Immunology and Microbiology	USA	West Nile virus	Flavivirus	Flaviviridae	ssRNA(+)	10302	GenBank	partial	USA: Norco,California	USA	Corvus brachyrhynchos	2017-07-11	West Nile virus strain WNV/bird/Norco_CA_USA/2017-07-11/W167, partial genome	WNV L1 old NCBI sequences
MH507749.1	Grubaugh,N., Fang,Y., Matteson,N.L., Gangavarapu,K., Coffey,L., Barker,C., Andersen,K.	The Scripps Research Institute, Department of Immunology and Microbiology	USA	West Nile virus	Flavivirus	Flaviviridae	ssRNA(+)	10302	GenBank	partial	USA: Thousand_Oaks,California	USA	Corvus brachyrhynchos	2017-07-13	West Nile virus strain WNV/bird/Thousand_Oaks_CA_USA/2017-07-13/W168, partial genome	WNV L1 old NCBI sequences
MH507822.1	Grubaugh,N., Fang,Y., Matteson,N.L., Gangavarapu,K., Coffey,L., Barker,C., Andersen,K.	The Scripps Research Institute, Department of Immunology and Microbiology	USA	West Nile virus	Flavivirus	Flaviviridae	ssRNA(+)	10302	GenBank	partial	USA: Lemoore,California	USA	Culex tarsalis	2017-06-29	West Nile virus strain WNV/mosquito/Lemoore_CA_USA/2017-06-29/W246, partial genome	WNV L1 old NCBI sequences
MH507838.1	Grubaugh,N., Fang,Y., Matteson,N.L., Gangavarapu,K., Coffey,L., Barker,C., Andersen,K.	The Scripps Research Institute, Department of Immunology and Microbiology	USA	West Nile virus	Flavivirus	Flaviviridae	ssRNA(+)	10302	GenBank	partial	USA: Bakersfield,California	USA	Aphelocoma californica	2007-06-07	West Nile virus strain WNV/bird/Bakersfield_CA_USA/2007-06-07/W284, partial genome	WNV L1 old NCBI sequences
MH507846.1	Grubaugh,N., Fang,Y., Matteson,N.L., Gangavarapu,K., Coffey,L., Barker,C., Andersen,K.	The Scripps Research Institute, Department of Immunology and Microbiology	USA	West Nile virus	Flavivirus	Flaviviridae	ssRNA(+)	10302	GenBank	partial	USA: Bakersfield,California	USA	Aphelocoma californica	2007-06-29	West Nile virus strain WNV/bird/Bakersfield_CA_USA/2007-06-29/W292, partial genome	WNV L1 old NCBI sequences
MH507850.1	Grubaugh,N., Fang,Y., Matteson,N.L., Gangavarapu,K., Coffey,L., Barker,C., Andersen,K.	The Scripps Research Institute, Department of Immunology and Microbiology	USA	West Nile virus	Flavivirus	Flaviviridae	ssRNA(+)	10302	GenBank	partial	USA: Bakersfield,California	USA	Aphelocoma californica	2007-07-09	West Nile virus strain WNV/bird/Bakersfield_CA_USA/2007-07-09/W296, partial genome	WNV L1 old NCBI sequences
MH507889.1	Grubaugh,N., Fang,Y., Matteson,N.L., Gangavarapu,K., Coffey,L., Barker,C., Andersen,K.	The Scripps Research Institute, Department of Immunology and Microbiology	USA	West Nile virus	Flavivirus	Flaviviridae	ssRNA(+)	10302	GenBank	partial	USA: Bakersfield,California	USA	Corvus brachyrhynchos	2017-07-04	West Nile virus strain WNV/bird/Bakersfield_CA_USA/2017-07-04/W342, partial genome	WNV L1 old NCBI sequences
MH508025.1	Grubaugh,N., Fang,Y., Matteson,N.L., Gangavarapu,K., Coffey,L., Barker,C., Andersen,K.	The Scripps Research Institute, Department of Immunology and Microbiology	USA	West Nile virus	Flavivirus	Flaviviridae	ssRNA(+)	10302	GenBank	partial	USA: Arvin,California	USA	Culex tarsalis	2011-08-04	West Nile virus strain WNV/mosquito/Arvin_CA_USA/2011-08-04/W438, partial genome	WNV L1 old NCBI sequences
MH508037.1	Grubaugh,N., Fang,Y., Matteson,N.L., Gangavarapu,K., Coffey,L., Barker,C., Andersen,K.	The Scripps Research Institute, Department of Immunology and Microbiology	USA	West Nile virus	Flavivirus	Flaviviridae	ssRNA(+)	10302	GenBank	partial	USA: Bakersfield,California	USA	Culex quinquefasciatus	2017-06-28	West Nile virus strain WNV/mosquito/Bakersfield_CA_USA/2017-06-28/W493, partial genome	WNV L1 old NCBI sequences
KU573077.1	Chiapponi,C., Calzolari,M., Bonilauri,P., Baioni,L., Lelli,D., Moreno,A.	stituto Zooprofilattico Sperimentale della Lombardia e dell'Emilia Romagna	Italy	West Nile virus	Flavivirus	Flaviviridae	ssRNA(+)	10873	GenBank	partial	Italy	Italy	Pica pica	2008	West Nile virus isolate 229892/2008 polyprotein gene, complete cds	WNV L1 old NCBI sequences
KU573078.1	Chiapponi,C., Calzolari,M., Bonilauri,P., Baioni,L., Lelli,D., Moreno,A.	stituto Zooprofilattico Sperimentale della Lombardia e dell'Emilia Romagna	Italy	West Nile virus	Flavivirus	Flaviviridae	ssRNA(+)	10926	GenBank	partial	Italy	Italy	Culex pipiens	2009	West Nile virus isolate 204913/2009 polyprotein gene, complete cds	WNV L1 old NCBI sequences
KU573079.1	Chiapponi,C., Calzolari,M., Bonilauri,P., Baioni,L., Lelli,D., Moreno,A.	stituto Zooprofilattico Sperimentale della Lombardia e dell'Emilia Romagna	Italy	West Nile virus	Flavivirus	Flaviviridae	ssRNA(+)	10772	GenBank	partial	Italy	Italy	Pica pica	2009	West Nile virus isolate 208846/2009 polyprotein gene, partial cds	WNV L1 old NCBI sequences
MF175839.1	Aroh,C., D'Anton,M., Liang,C., Raj,P., Wakeland,B., Yan,N., Wakeland,E.	UT Southwestern Medical Center, Department of Immunology	USA	West Nile virus	Flavivirus	Flaviviridae	ssRNA(+)	11031	GenBank	partial	USA: Denton Co. TX	USA	Culex quinquefasciatus	2014-08-28	West Nile virus isolate AVA1405596 nonfunctional polyprotein gene, complete sequence	WNV L1 old NCBI sequences
MF175842.1	Aroh,C., D'Anton,M., Liang,C., Raj,P., Wakeland,B., Yan,N., Wakeland,E.	UT Southwestern Medical Center, Department of Immunology	USA	West Nile virus	Flavivirus	Flaviviridae	ssRNA(+)	11032	GenBank	partial	USA: Travis Co. TX	USA	Culex quinquefasciatus	2014-10-17	West Nile virus isolate AVA1408000 nonfunctional polyprotein gene, complete sequence	WNV L1 old NCBI sequences
MH170239.1	Swetnam,D., Widen,S.G., Wood,T.G., Reyna,M., Wilkerson,L., Debboun,M., Symonds,D.A., Mead,D.G., Beaty,B.J., Guzman,H., Tesh,R.B., Barrett,A.D.T., Swetnam,D.M.	University of Texas Medical Branch, Microbiology and Immunology	USA	West Nile virus	Flavivirus	Flaviviridae	ssRNA(+)	11011	GenBank	complete	USA: CO, Weld County	USA	Culex tarsalis	2006	West Nile virus strain CO 06-10723, complete genome	WNV L1 old NCBI sequences
MH170263.1	Swetnam,D., Widen,S.G., Wood,T.G., Reyna,M., Wilkerson,L., Debboun,M., Symonds,D.A., Mead,D.G., Beaty,B.J., Guzman,H., Tesh,R.B., Barrett,A.D.T., Swetnam,D.M.	University of Texas Medical Branch, Microbiology and Immunology	USA	West Nile virus	Flavivirus	Flaviviridae	ssRNA(+)	11014	GenBank	complete	USA: GA, Wane County	USA	Cyanocitta cristata	2001	West Nile virus strain DES 566-01, complete genome	WNV L1 old NCBI sequences
MH170265.1	Swetnam,D., Widen,S.G., Wood,T.G., Reyna,M., Wilkerson,L., Debboun,M., Symonds,D.A., Mead,D.G., Beaty,B.J., Guzman,H., Tesh,R.B., Barrett,A.D.T., Swetnam,D.M.	University of Texas Medical Branch, Microbiology and Immunology	USA	West Nile virus	Flavivirus	Flaviviridae	ssRNA(+)	11006	GenBank	complete	USA: GA, Chattron County	USA	Culex quinquefasciatus	2004	West Nile virus strain GA Chc 04-1485, complete genome	WNV L1 old NCBI sequences
MG004540.1	Hepp,C., Hager-Cocking,J., Valentine,M., Townsend,J., Will,J., Smith,K., Young,S., Engelthaler,D.	Northern Arizona University, School of Informatics, Computing, and Cyber Systems	USA	West Nile virus	Flavivirus	Flaviviridae	ssRNA(+)	10803	GenBank	complete	USA: AZ	USA	Culex quinquefasciatus	2015-05-12	West Nile virus isolate RT825, complete genome	WNV L1 old NCBI sequences
KY703854.1	Fall,G., Di Paola,N., Faye,M., Dia,M., Freire,C.C.M., Loucoubar,C., Zanotto,P.M.A., Faye,O., Sall,A.A.	Institute of Biological Sciences, Universeity of Sao Paulo, Microbiology	Brazil	West Nile virus	Flavivirus	Flaviviridae	ssRNA(+)	10302	GenBank	partial	Senegal	Senegal	Culex poicilipes	1990	West Nile virus isolate ArD76986/1990/SN polyprotein gene, complete cds	WNV L1 old NCBI sequences
MF797870.1	Richter,J., Tryfonos,C., Christdoulou,C.	Cyprus Institute of Neurology and Genetics, Molecular Virology	Cyprus	West Nile virus	Flavivirus	Flaviviridae	ssRNA(+)	10982	GenBank	complete	Cyprus	Cyprus	Homo sapiens	2016/07	West Nile virus strain WNV_Cy2016, complete genome	WNV L1 old NCBI sequences
KY229069.1	Ehrbar,D.J., Ngo,K.A., Campbell,S.R., Kramer,L.D., Ciota,A.T., Campbell,S.	Wadsworth Center, New York State Department of Health	USA	West Nile virus	Flavivirus	Flaviviridae	ssRNA(+)	11013	GenBank	complete	USA	USA	Culex pipiens	2012-08-07	West Nile virus isolate 722, complete genome	WNV L1 old NCBI sequences
KY229073.1	Ehrbar,D.J., Ngo,K.A., Campbell,S.R., Kramer,L.D., Ciota,A.T., Campbell,S.	Wadsworth Center, New York State Department of Health	USA	West Nile virus	Flavivirus	Flaviviridae	ssRNA(+)	11014	GenBank	complete	USA	USA	Culex pipiens	2012-08-21	West Nile virus isolate 875, complete genome	WNV L1 old NCBI sequences
KU978766.1	Guerbois,M., Forrester,N.L., Rossi,S.L., Hari,K., Lin,D., Weaver,S.C.	University of Texas Medical Branch, Microbiology and Immunology	USA	West Nile virus	Flavivirus	Flaviviridae	ssRNA(+)	10994	GenBank	partial	Colombia	Colombia	Phoenicopterus ruber	2008/07	West Nile virus isolate COL 739-08 polyprotein (AUF31_00001) gene, complete cds	WNV L1 old NCBI sequences
KU978768.1	Guerbois,M., Forrester,N.L., Rossi,S.L., Hari,K., Lin,D., Weaver,S.C.	University of Texas Medical Branch, Microbiology and Immunology	USA	West Nile virus	Flavivirus	Flaviviridae	ssRNA(+)	11000	GenBank	partial	Russia	Russia	Hyalomma	1963	West Nile virus isolate MOS 94 polyprotein (AUF33_00001) gene, complete cds	WNV L1 old NCBI sequences
KU978769.1	Guerbois,M., Forrester,N.L., Rossi,S.L., Hari,K., Lin,D., Weaver,S.C.	University of Texas Medical Branch, Microbiology and Immunology	USA	West Nile virus	Flavivirus	Flaviviridae	ssRNA(+)	11040	GenBank	partial	Mexico	Mexico	Corvus	2003-05-30	West Nile virus isolate TM 171-03 polyprotein (AUF34_00001) gene, complete cds	WNV L1 old NCBI sequences
KX547277.1	Shabman,R., Das,S.R., Halpin,R.A., Shilts,M., Fedorova,N., Puri,V., Amedeo,P., Shrivastava,S., Maffei,J., Dupuis,A., Jones,S., Backenson,B., Zink,S., Ciota,A., Kramer,L.	J. Craig Venter Institute	USA	West Nile virus	Flavivirus	Flaviviridae	ssRNA(+)	10787	GenBank	complete	USA: Orange Co., NY	USA	Culex	2004-09-23	West Nile virus strain WNV-1/Culex/USA/40040004/2004, complete genome	WNV L1 old NCBI sequences
KX547394.1	Shabman,R., Das,S.R., Halpin,R.A., Shilts,M., Fedorova,N., Puri,V., Amedeo,P., Shrivastava,S., Maffei,J., Dupuis,A., Jones,S., Backenson,B., Zink,S., Ciota,A., Kramer,L.	J. Craig Venter Institute	USA	West Nile virus	Flavivirus	Flaviviridae	ssRNA(+)	10787	GenBank	complete	USA: Suffolk Co., NY	USA	Coquillettidia	2006-08-01	West Nile virus strain WNV-1/Coquillettidia sp./USA/06510719/2006, complete genome	WNV L1 old NCBI sequences
KX547412.1	Shabman,R., Das,S.R., Halpin,R.A., Shilts,M., Fedorova,N., Puri,V., Amedeo,P., Shrivastava,S., Maffei,J., Dupuis,A., Jones,S., Backenson,B., Zink,S., Ciota,A., Kramer,L.	J. Craig Venter Institute	USA	West Nile virus	Flavivirus	Flaviviridae	ssRNA(+)	10787	GenBank	complete	USA: Madison Co., NY	USA	Aedes sp.	2011-08-30	West Nile virus strain WNV-1/Aedes sp./USA/11260239/2011, complete genome	WNV L1 old NCBI sequences
KX547538.1	Shabman,R., Das,S.R., Halpin,R.A., Shilts,M., Fedorova,N., Puri,V., Amedeo,P., Shrivastava,S., Maffei,J., Dupuis,A., Jones,S., Backenson,B., Zink,S., Ciota,A., Kramer,L.	J. Craig Venter Institute	USA	West Nile virus	Flavivirus	Flaviviridae	ssRNA(+)	10787	GenBank	complete	USA: Nassau Co., NY	USA	Culex	2001-08-15	West Nile virus strain WNV-1/Culex/USA/34010014/2001, complete genome	WNV L1 old NCBI sequences
KM012173.1	Grinev,A., Chancey,C., Volkova,E., Anez,G., Heisey,D.A., Winkelman,V., Foster,G.A., Williamson,P., Stramer,S.L., Rios,M.	CBER/FDA	USA	West Nile virus	Flavivirus	Flaviviridae	ssRNA(+)	11029	GenBank	partial	USA: SD	USA	Homo sapiens	2012	West Nile virus isolate BSL78-12 polyprotein gene, complete cds	WNV L1 old NCBI sequences
KU588135.1	Joseph,S., Wernery,U., Teng,J.L., Wernery,R., Huang,Y., Patteril,N.A., Chan,K.H., Elizabeth,S.K., Fan,R.Y., Lau,S.K., Kinne,J., Woo,P.C., Teng,J.L.L., Patteril,N.A.G., Chan,K.-H., Fan,R.Y.Y., Lau,S.K.P., Woo,P.C.Y.	The University of Hong Kong, Department of Microbiology	Hong Kong	West Nile virus	Flavivirus	Flaviviridae	ssRNA(+)	10485	GenBank	complete	United Arab Emirates	United Arab Emirates	Camelus dromedarius	2015	West Nile virus isolate camel, complete genome	WNV L1 old NCBI sequences
KT163243.1	Pavitrakar,D.V., Ayachit,V.M., Mundhra,S., Bondre,V.P.	National Institute of Virology, Microbial Containment Complex, Encephalitis Group	India	West Nile virus	Flavivirus	Flaviviridae	ssRNA(+)	11029	GenBank	complete	India	India	NA	2015-01-01	West Nile virus isolate 68856-ICDC-4, complete genome	WNV L1 old NCBI sequences
KR107956.1	Dridi,M., Rosseel,T., Orton,R., Johnson,P., Lecollinet,S., Muylkens,B., Lambrecht,B., Van Borm,S.	Veterinary and Agrochemical Research Center, Operational Directorate Viral Diseases	Belgium	West Nile virus	Flavivirus	Flaviviridae	ssRNA(+)	10435	GenBank	partial	Belgium	Belgium	NA	2014	West Nile virus strain Is98 polyprotein precursor, gene, complete cds	WNV L1 old NCBI sequences
KJ958922.1	Ergunay,K., Bakonyi,T., Nowotny,N., Ozkul,A.	Ankara University, Faculty of Veterinary Medicine, Department of Virology	Turkey	West Nile virus	Flavivirus	Flaviviridae	ssRNA(+)	11026	GenBank	complete	Turkey	Turkey	Equus caballus	2011-01-18	West Nile virus strain T2, complete genome	WNV L1 old NCBI sequences
KF823807.1	Barzon,L., Pacenti,M., Franchin,E., Lavezzo,E., Masi,G., Squarzon,L., Toppo,S., Cattai,M., Palu,G.	University of Padua, Department of Molecular Medicine	Italy	West Nile virus	Flavivirus	Flaviviridae	ssRNA(+)	10331	GenBank	partial	Italy: Veneto region, Padua	Italy	Homo sapiens	2013/09	West Nile virus strain Italy/2013/Livenza/37.1 polyprotein gene, partial cds	WNV L1 old NCBI sequences
JX442279.1	Lu,Z., Fu,S.H., Cao,L., Tang,C.J., Zhang,S., Li,Z.X., Tusong,M., Yao,X.H., Zhang,H.L., Wang,P.Y., Wumaier,M., Yuan,X.Y., Li,M.H., Zhu,C.Z., Fu,L.P., Liang,G.D., Fu,S., Liang,G.	Institute for Viral Diseases Control and Prevention, Viral Encephalitis	China	West Nile virus	Flavivirus	Flaviviridae	ssRNA(+)	11029	GenBank	complete	China	China	Culex pipiens pipiens	2011	West Nile virus strain XJ11129, complete genome	WNV L1 old NCBI sequences
KJ501360.1	Newman,R.M., Zody,M.C., Ip,H., Poon,T.W., Charlebois,P., Weiner,B., Yang,X., Piper,M.E., Fitzgerald,M., McCowan,C., Young,S., Gargeya,S., Levin,J., Malboeuf,C., Qu,J., Ireland,A., Chapman,S.B., Murphy,C., Wortman,J., Nusbaum,C., Birren,B.	Broad Institute of MIT & Harvard	USA	West Nile virus	Flavivirus	Flaviviridae	ssRNA(+)	10988	GenBank	complete	USA	USA	Cyanocitta cristata	2003	West Nile virus isolate WNV-1/US/BID-V6565/2003, complete genome	WNV L1 old NCBI sequences
KJ501394.1	Newman,R.M., Zody,M.C., Ip,H., Poon,T.W., Charlebois,P., Weiner,B., Yang,X., Piper,M.E., Fitzgerald,M., McCowan,C., Young,S., Gargeya,S., Levin,J., Malboeuf,C., Qu,J., Ireland,A., Chapman,S.B., Murphy,C., Wortman,J., Nusbaum,C., Birren,B.	Broad Institute of MIT & Harvard	USA	West Nile virus	Flavivirus	Flaviviridae	ssRNA(+)	10985	GenBank	complete	USA	USA	Corvus brachyrhynchos	2001	West Nile virus isolate WNV-1/US/BID-V6650/2001, complete genome	WNV L1 old NCBI sequences
KJ501430.1	Newman,R.M., Zody,M.C., Ip,H., Poon,T.W., Charlebois,P., Weiner,B., Yang,X., Piper,M.E., Fitzgerald,M., McCowan,C., Young,S., Gargeya,S., Levin,J., Malboeuf,C., Qu,J., Ireland,A., Chapman,S.B., Murphy,C., Wortman,J., Nusbaum,C., Birren,B.	Broad Institute of MIT & Harvard	USA	West Nile virus	Flavivirus	Flaviviridae	ssRNA(+)	11029	GenBank	complete	USA	USA	Pelecanus erythrorhynchos	2006	West Nile virus isolate WNV-1/US/BID-V6703/2006, complete genome	WNV L1 old NCBI sequences
KJ501443.1	Newman,R.M., Zody,M.C., Ip,H., Poon,T.W., Charlebois,P., Weiner,B., Yang,X., Piper,M.E., Fitzgerald,M., McCowan,C., Young,S., Gargeya,S., Levin,J., Malboeuf,C., Qu,J., Ireland,A., Chapman,S.B., Murphy,C., Wortman,J., Nusbaum,C., Birren,B.	Broad Institute of MIT & Harvard	USA	West Nile virus	Flavivirus	Flaviviridae	ssRNA(+)	11028	GenBank	complete	USA	USA	Corvus brachyrhynchos	2001	West Nile virus isolate WNV-1/US/BID-V6373/2001, complete genome	WNV L1 old NCBI sequences
KJ501516.1	Newman,R.M., Zody,M.C., Ip,H., Poon,T.W., Charlebois,P., Weiner,B., Yang,X., Piper,M.E., Fitzgerald,M., McCowan,C., Young,S., Gargeya,S., Levin,J., Malboeuf,C., Qu,J., Ireland,A., Chapman,S.B., Murphy,C., Wortman,J., Nusbaum,C., Birren,B.	Broad Institute of MIT & Harvard	USA	West Nile virus	Flavivirus	Flaviviridae	ssRNA(+)	11029	GenBank	complete	USA	USA	Corvus brachyrhynchos	2001	West Nile virus isolate WNV-1/US/BID-V6625/2001, complete genome	WNV L1 old NCBI sequences
KF367469.1	Anthony,S.J., Garner,M.M., Palminteri,L., Navarrete-Macias,I., Sanchez-Leon,M.D., Briese,T., Daszak,P., Lipkin,W.I.	Columbia University, Center for Infection and Immunity	USA	West Nile virus	Flavivirus	Flaviviridae	ssRNA(+)	10763	GenBank	complete	British Virgin Islands: Necker Island	British Virgin Islands	Phoenicopterus roseus	2013-03-30	West Nile virus isolate BVI2013_Heart, complete genome	WNV L1 old NCBI sequences
KF647253.1	Barzon,L., Pacenti,M., Franchin,E., Lavezzo,E., Masi,G., Squarzon,L., Pagni,S., Toppo,S., Russo,F., Cattai,M., Cusinato,R., Palu,G.	University of Padua, Department of Molecular Medicine	Italy	West Nile virus	Flavivirus	Flaviviridae	ssRNA(+)	10483	GenBank	complete	Italy: Veneto region, Rovigo	Italy	Homo sapiens	2013/08	West Nile virus strain Italy/2013/Livenza/35.1, complete genome	WNV L1 old NCBI sequences
KF234080.1	Lim,S.M., Koraka,P., van Boheemen,S., Roose,J.M., Jaarsma,D., van de Vijver,D.A., Osterhaus,A.D., Martina,B.E., Sambri,V., Rossini,G., van de Vijver,D.A.M.C., Osterhaus,A.D.M.E., Martina,B.E.E.	Erasmus MC, Viroscience Lab	Netherlands	West Nile virus	Flavivirus	Flaviviridae	ssRNA(+)	11030	GenBank	complete	Italy: Emilia-Romagna region	Italy	Homo sapiens	2009	West Nile virus strain Italy/2009/FIN, complete genome	WNV L1 old NCBI sequences
KC954092.1	Barzon,L., Pacenti,M., Franchin,E., Pagni,S., Lavezzo,E., Squarzon,L., Martello,T., Russo,F., Nicoletti,L., Rezza,G., Castilletti,C., Capobianchi,M.R., Salcuni,P., Cattai,M., Cusinato,R., Palu,G., Toppo,S.	University of Padua, Department of Molecular Medicine	Italy	West Nile virus	Flavivirus	Flaviviridae	ssRNA(+)	10781	GenBank	complete	Italy: Veneto region, Portogruaro	Italy	Homo sapiens	2012/09	West Nile virus strain Italy/2012/Livenza/37.1, complete genome	WNV L1 old NCBI sequences
KC407667.1	Blazquez,A.-B., Escribano-Romero,E., Saiz,J.-C., Martin-Acebes,M.A., Blazquez,A.B.	Instit. Nac. Investigaciones Agrarias, Biotechnology	Spain	West Nile virus	Flavivirus	Flaviviridae	ssRNA(+)	11029	GenBank	complete	Spain	Spain	Mus musculus	2007	West Nile virus strain ABB-B13, complete genome	WNV L1 old NCBI sequences
KC601756.1	Balakrishnan,A., Butte,D.K., Jadhav,S.M., Anukumar,B., Mourya,D.T.	National Institute of Virology, Kerala Unit	India	West Nile virus	Flavivirus	Flaviviridae	ssRNA(+)	10948	GenBank	complete	India: Kerala	India	Homo sapiens	2011/02	West Nile virus isolate 1048813, complete genome	WNV L1 old NCBI sequences
KC243146.1	Lwande,O., Venter,M., Lutomiah,J., Michuki,G., Rumberia,C., Gakuya,F., Obanda,V., Tigoi,C., Odhiambo,C., Nindo,F., Symekher,S., Sang,R., Lwande,O.W., Michuki,G.N., Rumberia,C.N., Fischer,A.	ILRI, Biotechnology	Kenya	West Nile virus	Flavivirus	Flaviviridae	ssRNA(+)	10864	GenBank	partial	Kenya: Ijara, North Eastern Province	Kenya	Rhipicephalus pulchellus	2010-11-27	West Nile virus isolate ATH002316, partial genome	WNV L1 old NCBI sequences
JX015518.1	Mann,B.R., McMullen,A.R., Guzman,H., Tesh,R.B., Barrett,A.D., D'Anton,M.M., Barrett,A.D.T.	The University of Texas Medical Branch, Pathology	USA	West Nile virus	Flavivirus	Flaviviridae	ssRNA(+)	11001	GenBank	partial	Mexico: Cuidad Juarez, Chihuahua State	Mexico	Culex quinquefasciatus	2008-09-09	West Nile virus isolate TX_AR8-6866 polyprotein gene, complete cds	WNV L1 old NCBI sequences
JX015520.1	Mann,B.R., McMullen,A.R., Guzman,H., Tesh,R.B., Barrett,A.D., D'Anton,M.M., Barrett,A.D.T.	The University of Texas Medical Branch, Pathology	USA	West Nile virus	Flavivirus	Flaviviridae	ssRNA(+)	10949	GenBank	partial	Mexico: Cuidad Juarez, Chihuahua State	Mexico	Culex quinquefasciatus	2009-08-11	West Nile virus isolate TX_AR9-6115 polyprotein gene, complete cds	WNV L1 old NCBI sequences
JX556213.1	Barzon,L., Pacenti,M., Franchin,E., Martello,T., Lavezzo,E., Squarzon,L., Toppo,S., Fiorin,F., Marchiori,G., Scotton,G., Russo,F., Cattai,M., Cusinato,R., Palu,G.	University of Padua, Department of Molecular Medicine	Italy	West Nile virus	Flavivirus	Flaviviridae	ssRNA(+)	10736	GenBank	complete	Italy: Veneto region, Venice province	Italy	Homo sapiens	2012-08-03	West Nile virus strain Italy/2012/Livenza/31.1, complete genome	WNV L1 old NCBI sequences
JQ928174.1	Barzon,L., Pacenti,M., Franchin,E., Lavezzo,E., Martello,T., Squarzon,L., Toppo,S., Fiorin,F., Marchiori,G., Russo,F., Cattai,M., Cusinato,R., Palu,G.	University of Padua, Department of Molecular Medicine	Italy	West Nile virus	Flavivirus	Flaviviridae	ssRNA(+)	10714	GenBank	complete	Italy: Veneto region, Treviso	Italy	Homo sapiens	2011/09	West Nile virus strain Italy/2011/Livenza, complete genome	WNV L1 old NCBI sequences
JQ928175.1	Barzon,L., Pacenti,M., Franchin,E., Lavezzo,E., Martello,T., Squarzon,L., Toppo,S., Fiorin,F., Marchiori,G., Russo,F., Cattai,M., Cusinato,R., Palu,G.	University of Padua, Department of Molecular Medicine	Italy	West Nile virus	Flavivirus	Flaviviridae	ssRNA(+)	10477	GenBank	complete	Italy: Veneto region, Treviso	Italy	Homo sapiens	2011/09	West Nile virus strain Italy/2011/Piave, complete genome	WNV L1 old NCBI sequences
JX041628.1	Prilipov,A.G., Kinney,R.M., Sadykova,G.K.	The D.I. Ivanovsky Institute of Virology of The Ministry of Health and Social Development of The Russian Federation, Molecular Genetics	Russia	West Nile virus	Flavivirus	Flaviviridae	ssRNA(+)	10942	GenBank	complete	Azerbaijan	Azerbaijan	Alectorobius capensis	1970	West Nile virus strain LEIV-72Az, complete genome	WNV L1 old NCBI sequences
JX041629.1	Prilipov,A.G., Kinney,R.M., Sadykova,G.K.	The D.I. Ivanovsky Institute of Virology of The Ministry of Health and Social Development of The Russian Federation, Molecular Genetics	Russia	West Nile virus	Flavivirus	Flaviviridae	ssRNA(+)	10898	GenBank	complete	Azerbaijan	Azerbaijan	Aves	1967	West Nile virus strain LEIV-1628Az, complete genome	WNV L1 old NCBI sequences
JX041630.1	Prilipov,A.G., Kinney,R.M., Sadykova,G.K.	The D.I. Ivanovsky Institute of Virology of The Ministry of Health and Social Development of The Russian Federation, Molecular Genetics	Russia	West Nile virus	Flavivirus	Flaviviridae	ssRNA(+)	10810	GenBank	complete	Azerbaijan	Azerbaijan	Aves	1967	West Nile virus strain LEIV-1640Az, complete genome	WNV L1 old NCBI sequences
JX041633.1	Prilipov,A.G., Kinney,R.M., Sadykova,G.K.	The D.I. Ivanovsky Institute of Virology of The Ministry of Health and Social Development of The Russian Federation, Molecular Genetics	Russia	West Nile virus	Flavivirus	Flaviviridae	ssRNA(+)	10114	GenBank	partial	Russia: Astrakhan region	Russia	Hyalomma plumbeum plumbeum	1963	West Nile virus strain Hp-94, partial genome	WNV L1 old NCBI sequences
JX041634.1	Prilipov,A.G., Kinney,R.M., Sadykova,G.K.	The D.I. Ivanovsky Institute of Virology of The Ministry of Health and Social Development of The Russian Federation, Molecular Genetics	Russia	West Nile virus	Flavivirus	Flaviviridae	ssRNA(+)	10998	GenBank	complete	Russia: Astrakhan region	Russia	Homo sapiens	1999	West Nile virus strain Ast-986, complete genome	WNV L1 old NCBI sequences
JN716371.1	Osorio,J.E., Ciuoderis,K.A., Lopera,J.G., Piedrahita,L.D., Murphy,D., Levasseur,J., Carrillo,L., Ocampo,M.C., Hofmeister,E.	University of Wisconsin, Dept. of Pathobiological Sciences	USA	West Nile virus	Flavivirus	Flaviviridae	ssRNA(+)	10754	GenBank	partial	Colombia: Medellin	Colombia	Phoenicopterus ruber	2008/07	West Nile virus isolate COL524/08 polyprotein gene, complete cds	WNV L1 old NCBI sequences
JN858069.1	Bagnarelli,P., Trotta,D., Marinelli,K., Monachetti,A.	University Politecnica Marche, Biomedical Sciences & Public Health	Italy	West Nile virus	Flavivirus	Flaviviridae	ssRNA(+)	10895	GenBank	complete	Italy	Italy	Homo sapiens	2011/09	West Nile virus isolate Italy/2011/AN-1, complete genome	WNV L1 old NCBI sequences
JF707789.1	Sotelo,E., Fernandez-Pinero,J., Llorente,F., Vazquez,A., Moreno,A., Aguero,M., Cordioli,P., Tenorio,A., Jimenez-Clavero,M.A., Herrero,L.	Instituto de Salud Carlos III, Centro Nacional Microbiologia	Spain	West Nile virus	Flavivirus	Flaviviridae	ssRNA(+)	10900	GenBank	partial	Spain	Spain	Culex perexiguus	2008	West Nile virus strain HU6365/08 polyprotein precursor, gene, complete cds	WNV L1 old NCBI sequences
JN051152.1	Brault,A.C., Langevin,S.A., Ramey,W.N., Fang,Y., Beasley,D.W., Barker,C.M., Sanders,T.A., Reisen,W.K., Barrett,A.D., Bowen,R.A., Maharaj,P.D., Cornelius,J., Kinney,R.M., Huang,C.Y., Beasley,D.W.C., Zhang,S.	University of Texas Medical Branch, Microbiology and Immunology	USA	West Nile virus	Flavivirus	Flaviviridae	ssRNA(+)	10998	GenBank	partial	Mexico	Mexico	Corvus corax	2003/05	West Nile virus strain TM171-03 subclone pp1 polyprotein precursor, gene, complete cds	WNV L1 old NCBI sequences
JN051153.1	Brault,A.C., Langevin,S.A., Ramey,W.N., Fang,Y., Beasley,D.W., Barker,C.M., Sanders,T.A., Reisen,W.K., Barrett,A.D., Bowen,R.A., Maharaj,P.D., Cornelius,J., Kinney,R.M., Huang,C.Y., Beasley,D.W.C., Zhang,S.	University of Texas Medical Branch, Microbiology and Immunology	USA	West Nile virus	Flavivirus	Flaviviridae	ssRNA(+)	10998	GenBank	partial	Mexico	Mexico	Corvus corax	2003/05	West Nile virus strain TM171-03 subclone pp5 polyprotein precursor, gene, complete cds	WNV L1 old NCBI sequences
JF719065.1	Sotelo,E., Fernandez-Pinero,J., Llorente,F., Vazquez,A., Moreno,A., Aguero,M., Cordioli,P., Tenorio,A., Jimenez-Clavero,M.A.	Centro de Investigacion en Sanidad Animal (CISA-INIA)	Spain	West Nile virus	Flavivirus	Flaviviridae	ssRNA(+)	10969	GenBank	complete	Italy	Italy	Corvidae	2008/10	West Nile virus isolate Italy/2008/J-242853, complete genome	WNV L1 old NCBI sequences
JF719066.1	Sotelo,E., Fernandez-Pinero,J., Llorente,F., Vazquez,A., Moreno,A., Aguero,M., Cordioli,P., Tenorio,A., Jimenez-Clavero,M.A.	Centro de Investigacion en Sanidad Animal (CISA-INIA)	Spain	West Nile virus	Flavivirus	Flaviviridae	ssRNA(+)	10953	GenBank	complete	Italy	Italy	Corvidae	2008/09	West Nile virus isolate Italy/2008/M-203204, complete genome	WNV L1 old NCBI sequences
JF719067.1	Sotelo,E., Fernandez-Pinero,J., Llorente,F., Vazquez,A., Moreno,A., Aguero,M., Cordioli,P., Tenorio,A., Jimenez-Clavero,M.A.	Centro de Investigacion en Sanidad Animal (CISA-INIA)	Spain	West Nile virus	Flavivirus	Flaviviridae	ssRNA(+)	10926	GenBank	complete	Italy	Italy	Laridae	2009/11	West Nile virus isolate Italy/2009/G-223184, complete genome	WNV L1 old NCBI sequences
JF719068.1	Sotelo,E., Fernandez-Pinero,J., Llorente,F., Vazquez,A., Moreno,A., Aguero,M., Cordioli,P., Tenorio,A., Jimenez-Clavero,M.A.	Centro de Investigacion en Sanidad Animal (CISA-INIA)	Spain	West Nile virus	Flavivirus	Flaviviridae	ssRNA(+)	10926	GenBank	complete	Italy	Italy	Corvidae	2009/10	West Nile virus isolate Italy/2009/J-225677, complete genome	WNV L1 old NCBI sequences
JF719069.1	Sotelo,E., Fernandez-Pinero,J., Llorente,F., Vazquez,A., Moreno,A., Aguero,M., Cordioli,P., Tenorio,A., Jimenez-Clavero,M.A.	Centro de Investigacion en Sanidad Animal (CISA-INIA)	Spain	West Nile virus	Flavivirus	Flaviviridae	ssRNA(+)	10990	GenBank	complete	Spain	Spain	Equus caballus	2010/08	West Nile virus isolate Spain/2010/H-1b, complete genome	WNV L1 old NCBI sequences
JF415928.1	McMullen,A.R., May,F.J., Li,L., Guzman,H., Bueno,R. Jr., Dennett,J.A., Tesh,R.B., Barrett,A.D., Barrett,A.D.T.	University of Texas Medical Branch	USA	West Nile virus	Flavivirus	Flaviviridae	ssRNA(+)	11029	GenBank	complete	USA: Texas	USA	Culex quinquefasciatus	2009	West Nile virus isolate M20122, complete genome	WNV L1 old NCBI sequences
JF972636.1	Henn,M.R., Newman,R.M., Levin,J., Malboeuf,C., Casali,M., Russ,C., Lennon,N., Erlich,R., Anderson,S., Rizzolo,K., Green,L., Ryan,E., Yu,Q., Young,S., Berlin,A., Heiman,D., Sykes,S., Koehrsen,M., Borenstein,D., Engels,R., Freedman,E., Gellesch,M., Heilman,E., Howarth,C., Jen,D., Larson,L., Neiman,D., Park,D., Pearson,M., Roberts,A., Sisk,P., Stolte,C., White,J., Alvarado,L., Godfrey,P., Shenoy,N.,…	Broad Institute of MIT and Harvard	USA	West Nile virus	Flavivirus	Flaviviridae	ssRNA(+)	10623	GenBank	complete	USA: Connecticut	USA	Culiseta melanura	2008	West Nile virus isolate WNV-1/US/BID-V5228/2008, complete genome	WNV L1 old NCBI sequences
JF488088.1	Henn,M.R., Newman,R.M., Levin,J., Malboeuf,C., Casali,M., Russ,C., Lennon,N., Erlich,R., Anderson,S., Rizzolo,K., Green,L., Ryan,E., Yu,Q., Young,S., Berlin,A., Heiman,D., Sykes,S., Koehrsen,M., Borenstein,D., Engels,R., Freedman,E., Gellesch,M., Heilman,E., Howarth,C., Jen,D., Larson,L., Neiman,D., Park,D., Pearson,M., Roberts,A., Sisk,P., Stolte,C., White,J., Alvarado,L., Godfrey,P., Shenoy,N.,…	Broad Institute of MIT and Harvard	USA	West Nile virus	Flavivirus	Flaviviridae	ssRNA(+)	11355	GenBank	complete	USA: Connecticut	USA	Culex pipiens	2004	West Nile virus isolate WNV-1/US/BID-V5178/2004, complete genome	WNV L1 old NCBI sequences
JF488091.1	Henn,M.R., Newman,R.M., Levin,J., Malboeuf,C., Casali,M., Russ,C., Lennon,N., Erlich,R., Anderson,S., Rizzolo,K., Green,L., Ryan,E., Yu,Q., Young,S., Berlin,A., Heiman,D., Sykes,S., Koehrsen,M., Borenstein,D., Engels,R., Freedman,E., Gellesch,M., Heilman,E., Howarth,C., Jen,D., Larson,L., Neiman,D., Park,D., Pearson,M., Roberts,A., Sisk,P., Stolte,C., White,J., Alvarado,L., Godfrey,P., Shenoy,N.,…	Broad Institute of MIT and Harvard	USA	West Nile virus	Flavivirus	Flaviviridae	ssRNA(+)	10841	GenBank	complete	USA: Connecticut	USA	Culex salinarius	2004	West Nile virus isolate WNV-1/US/BID-V5181/2004, complete genome	WNV L1 old NCBI sequences
HM051416.1	Albayrak,H., Barrett,A.	UTMB, Pathology	USA	West Nile virus	Flavivirus	Flaviviridae	ssRNA(+)	11029	GenBank	complete	Israel	Israel	Homo sapiens	1953	West Nile virus isolate twn9, complete genome	WNV L1 old NCBI sequences
GQ851606.1	May,F.J., Davis,C.T., Tesh,R.B., Barrett,A.D., Barrett,A.D.T.	UTMB, Pathology	USA	West Nile virus	Flavivirus	Flaviviridae	ssRNA(+)	10951	GenBank	partial	Senegal	Senegal	NA	1979	West Nile virus strain ArD27875 polyprotein gene, complete cds	WNV L1 old NCBI sequences
GQ851607.1	May,F.J., Davis,C.T., Tesh,R.B., Barrett,A.D., Barrett,A.D.T.	UTMB, Pathology	USA	West Nile virus	Flavivirus	Flaviviridae	ssRNA(+)	10962	GenBank	partial	Nigeria	Nigeria	NA	1965	West Nile virus strain IBAN7019 polyprotein gene, complete cds	WNV L1 old NCBI sequences
GQ851608.1	May,F.J., Davis,C.T., Tesh,R.B., Barrett,A.D., Barrett,A.D.T.	UTMB, Pathology	USA	West Nile virus	Flavivirus	Flaviviridae	ssRNA(+)	10964	GenBank	partial	Central African Republic	Central African Republic	NA	1967	West Nile virus strain ArB310/67 polyprotein gene, complete cds	WNV L1 old NCBI sequences
HM756653.1	Armstrong,P.M., Vossbrinck,C.R., Andreadis,T.G., Anderson,J.F., Pesko,K.N., Newman,R.M., Lennon,N.J., Birren,B.W., Ebel,G.D., Henn,M.R., Levin,J., Malboeuf,C., Casali,M., Russ,C., Lennon,N., Erlich,R., Anderson,S., Rizzolo,K., Green,L., Ryan,E., Yu,Q., Young,S., Berlin,A., Heiman,D., Sykes,S., Koehrsen,M., Borenstein,D., Engels,R., Freedman,E., Gellesch,M., Heilman,E., Howarth,C., Jen,D., Larson,…	Broad Institute of MIT and Harvard	USA	West Nile virus	Flavivirus	Flaviviridae	ssRNA(+)	10621	GenBank	complete	USA: Connecticut	USA	Culex pipiens	2003	West Nile virus isolate WNV-1/US/BID-V4588/2003, complete genome	WNV L1 old NCBI sequences
HM756660.1	Henn,M.R., Newman,R.M., Young,D., Ciota,A., Levin,J., Malboeuf,C., Casali,M., Russ,C., Lennon,N., Erlich,R., Anderson,S., Rizzolo,K., Green,L., Ryan,E., Yu,Q., Young,S., Berlin,A., Heiman,D., Sykes,S., Koehrsen,M., Borenstein,D., Engels,R., Freedman,E., Gellesch,M., Heilman,E., Howarth,C., Jen,D., Larson,L., Neiman,D., Park,D., Pearson,M., Roberts,A., Sisk,P., Stolte,C., White,J., Alvarado,L., Go…	Broad Institute of MIT and Harvard	USA	West Nile virus	Flavivirus	Flaviviridae	ssRNA(+)	10547	GenBank	complete	USA: New York	USA	Accipiter cooperii	2008	West Nile virus isolate WNV-1/US/BID-V4097/2008, complete genome	WNV L1 old NCBI sequences
GU827998.1	May,F.J., Li,L., Davis,C.T., Galbraith,S.E., Barrett,A.D., Barrett,A.D.T.	University of Texas Medical Branch, Department of Pathology	USA	West Nile virus	Flavivirus	Flaviviridae	ssRNA(+)	10941	GenBank	partial	USA: Texas	USA	Cyanocitta cristata	2002	West Nile virus isolate Bird114 polyprotein gene, complete cds	WNV L1 old NCBI sequences
HM152773.1	Lanciotti,R.S., Bin,H., Hindiyeh,M., Krest,A., Shulman,L.M., Mendelson,E.	Central Virology Laboratory, Public Health Services, Israel Ministry of Health	Israel	West Nile virus	Flavivirus	Flaviviridae	ssRNA(+)	10864	GenBank	partial	Israel	Israel	Homo sapiens	2000	West Nile virus isolate WNV_0043h_ISR00 from Israel polyprotein gene, complete cds	WNV L1 old NCBI sequences
HM152775.1	Lanciotti,R.S., Bin,H., Hindiyeh,M., Krest,A., Shulman,L.M., Mendelson,E.	Central Virology Laboratory, Public Health Services, Israel Ministry of Health	Israel	West Nile virus	Flavivirus	Flaviviridae	ssRNA(+)	10980	GenBank	partial	Israel	Israel	Homo sapiens	2000	West Nile virus isolate WNV_0304h_ISR00 from Israel polyprotein gene, complete cds	WNV L1 old NCBI sequences
GU011992.2	Barzon,L., Franchin,E., Squarzon,L., Lavezzo,E., Toppo,S., Martello,T., Bressan,S., Pagni,S., Cattai,M., Piazza,A., Pacenti,M., Cusinato,R., Palu,G.	University of Padova, Histology, Microbiology and Medical Biotechnologies	Italy	West Nile virus	Flavivirus	Flaviviridae	ssRNA(+)	11030	GenBank	complete	Italy	Italy	Homo sapiens	2009	West Nile virus strain Ita09, complete genome	WNV L1 old NCBI sequences
GQ379156.1	Fabbri,C.M., Garcia,J.B., Morales,M.A., Levis,S., Enria,D.A., Lanciotti,R.S., Lambert,A.J.	CDC, DRS, ADB	USA	West Nile virus	Flavivirus	Flaviviridae	ssRNA(+)	11029	GenBank	complete	USA	USA	Corvus	2001/07	West Nile virus strain FL2001 crow 67030, complete genome	WNV L1 old NCBI sequences
GQ379160.1	Fabbri,C.M., Garcia,J.B., Morales,M.A., Levis,S., Enria,D.A., Lanciotti,R.S.	CDC, DRS, ADB	USA	West Nile virus	Flavivirus	Flaviviridae	ssRNA(+)	11029	GenBank	complete	Argentina	Argentina	Equus caballus	2006/02	West Nile virus strain ArEq001, complete genome	WNV L1 old NCBI sequences
GQ379161.1	Fabbri,C.M., Garcia,J.B., Morales,M.A., Levis,S., Enria,D.A., Lanciotti,R.S.	CDC, DRS, ADB	USA	West Nile virus	Flavivirus	Flaviviridae	ssRNA(+)	11029	GenBank	complete	Argentina	Argentina	Equus caballus	2006/02	West Nile virus strain ArEq003, complete genome	WNV L1 old NCBI sequences
FJ766331.1	Sotelo,E., Fernandez-Pinero,J., Llorente,F., Aguero,M., Hoefle,U., Blanco,J.M., Jimenez-Clavero,M.A.	INIA, CISA	Spain	West Nile virus	Flavivirus	Flaviviridae	ssRNA(+)	10960	GenBank	partial	Spain	Spain	Aquila chrysaetos	2007/10	West Nile virus isolate GE-1b/B polyprotein precursor, gene, complete cds	WNV L1 old NCBI sequences
FJ766332.1	Sotelo,E., Fernandez-Pinero,J., Llorente,F., Aguero,M., Hoefle,U., Blanco,J.M., Jimenez-Clavero,M.A.	INIA, CISA	Spain	West Nile virus	Flavivirus	Flaviviridae	ssRNA(+)	10961	GenBank	partial	Spain	Spain	Aquila chrysaetos	2007/10	West Nile virus isolate GE-2o/V polyprotein precursor, gene, complete cds	WNV L1 old NCBI sequences
FJ483548.1	Monaco,F., Savini,G., Lanciotti,R.S.	Istituto Zooprofilattico Sperimentale dell'Abruzzo e Molise G. Caporale	Italy	West Nile virus	Flavivirus	Flaviviridae	ssRNA(+)	11030	GenBank	complete	Italy	Italy	Corvidae	2008	West Nile virus strain 15217, complete genome	WNV L1 old NCBI sequences
FJ483549.1	Monaco,F., Savini,G., Lanciotti,R.S.	Istituto Zooprofilattico Sperimentale dell'Abruzzo e Molise G. Caporale	Italy	West Nile virus	Flavivirus	Flaviviridae	ssRNA(+)	11030	GenBank	complete	Italy	Italy	Corvidae	2008	West Nile virus strain 15803, complete genome	WNV L1 old NCBI sequences
EU249803.1	Bondre,V.P., Sankararaman,V., Gore,M.M.	National Institute of Virology, Japanese Encephalitis/West Nile Virus Group	India	West Nile virus	Flavivirus	Flaviviridae	ssRNA(+)	11029	GenBank	complete		India	Rousettus leschenaultii	1968	West Nile virus strain 68856, complete genome	WNV L1 old NCBI sequences
AM404308.1	Parreira,R., Severino,P., Freitas,F., Piedade,J., Almeida,A.P., Esteves,A.			West Nile virus	Flavivirus	Flaviviridae	ssRNA(+)	10979	GenBank	complete	Portugal	Portugal	NA	1971	West Nile virus strain PTRoxo complete genome, genomic RNA, strain PTRoxo	WNV L1 old NCBI sequences
DQ786572.1	Jourdain,E., Schuffenecker,I., Korimbocus,J., Reynard,S., Murri,S., Kayser,Y., Gauthier-Clerc,M., Sabatier,P., Zeller,H.G., Zeller,H.	Institut Pasteur, CNR Arbovirus	France	West Nile virus	Flavivirus	Flaviviridae	ssRNA(+)	10938	GenBank	partial	France	France	Passer domesticus	2004-10-18	West Nile virus isolate France 405/04 polyprotein gene, complete cds	WNV L1 old NCBI sequences
DQ786573.1	Jourdain,E., Schuffenecker,I., Korimbocus,J., Reynard,S., Murri,S., Kayser,Y., Gauthier-Clerc,M., Sabatier,P., Zeller,H.G., Zeller,H.	Institut Pasteur, CNR Arbovirus	France	West Nile virus	Flavivirus	Flaviviridae	ssRNA(+)	10938	GenBank	partial	France	France	Pica pica	2004-10-21	West Nile virus isolate France 407/04 polyprotein gene, complete cds	WNV L1 old NCBI sequences
DQ431699.1	Herring,B.L., Bernardin,F., Caglioti,S., Stramer,S., Tobler,L., Andrews,W., Cheng,L., Rampersad,S., Cameron,C., Saldanha,J., Busch,M.P., Delwart,E., Herring,B., Busch,M.	Blood Systems Research Institute and University of California, San Francisco	USA	West Nile virus	Flavivirus	Flaviviridae	ssRNA(+)	10520	GenBank	partial	USA: Florida	USA	Homo sapiens	2003	West Nile virus isolate 03-124FL polyprotein precursor, gene, complete cds	WNV L1 old NCBI sequences
AJ965628.2	Esteves,A., Almeida,A.P., Galao,R.P., Parreira,R., Piedade,J., Rodrigues,J.C., Sousa,C.A., Novo,M.T., Severino,P., Freitas,F.			West Nile virus	Flavivirus	Flaviviridae	ssRNA(+)	10977	GenBank	complete		Portugal	NA	2004-07-15	West Nile virus strain PT5.2 polyprotein, genomic RNA, complete genome	WNV L1 old NCBI sequences
DQ118127.1	Bakonyi,T., Ivanics,E., Erdelyi,K., Ursu,K., Ferenczi,E., Weissenbock,H., Nowotny,N., Glavits,R., Mato,T., Zarka,P., Palya,V.	Faculty of Veterinary Science, Szent Istvan University, Department of Microbiology and Infectious Diseases	Hungary	West Nile virus	Flavivirus	Flaviviridae	ssRNA(+)	10969	GenBank	complete	Hungary	Hungary	Anatidae	2003-08-15	West Nile virus isolate goose-Hungary/03, complete genome	WNV L1 old NCBI sequences
AY701412.1	Schuffenecker,I., Peyrefitte,C.N., el Harrak,M., Murri,S., Leblond,A., Zeller,H.G.	Institut Pasteur, CNR Arbovirus	France	West Nile virus	Flavivirus	Flaviviridae	ssRNA(+)	10945	GenBank	partial	Morocco	Morocco	Equus caballus	1996	West Nile virus strain 96-111 polyprotein gene, complete cds	WNV L1 old NCBI sequences
AY701413.1	Schuffenecker,I., Peyrefitte,C.N., el Harrak,M., Murri,S., Leblond,A., Zeller,H.G.	Institut Pasteur, CNR Arbovirus	France	West Nile virus	Flavivirus	Flaviviridae	ssRNA(+)	10945	GenBank	partial	Morocco	Morocco	Equus caballus	2003-09-21	West Nile virus strain 04.05 polyprotein gene, complete cds	WNV L1 old NCBI sequences
AY289214.1	Granwehr,B.P., Li,L., Davis,C.T., Beasley,D.W., Barrett,A.D., Barrett,A.D.T.	University of Texas Medical Branch, Internal Medicine-Infectious Diseases	USA	West Nile virus	Flavivirus	Flaviviridae	ssRNA(+)	11029	GenBank	complete		USA	NA	2002/08	West Nile virus strain TVP 8533 complete genome	WNV L1 old NCBI sequences
AY268132.1	Charrel,R.N., Brault,A.C., Gallian,P., Lemasson,J.-J., Murgue,B., Murri,S., Pastorino,B., Zeller,H., de chesse,R., de Micco,P., de Lamballerie,X., Lemasson,J., Dechesse,R.	Medical University, Virology	France	West Nile virus	Flavivirus	Flaviviridae	ssRNA(+)	10989	GenBank	partial		France	NA	2000/08	West Nile virus strain PaAn001 polyprotein (pol) gene, complete cds	WNV L1 old NCBI sequences
AY268133.1	Charrel,R.N., Brault,A.C., Gallian,P., Lemasson,J.-J., Murgue,B., Murri,S., Pastorino,B., Zeller,H., de chesse,R., de Micco,P., de Lamballerie,X., Lemasson,J., Dechesse,R.	Medical University, Virology	France	West Nile virus	Flavivirus	Flaviviridae	ssRNA(+)	10989	GenBank	partial		Tunisia	NA	1997-10-25	West Nile virus strain PaH001 polyprotein (pol) gene, complete cds	WNV L1 old NCBI sequences
AY277252.1	Prilipov,A.G., Kinney,R.M., Samokhvalov,E.I., Savage,H.M., Alkhovsky,S.V., Tsychia,R., Gromashevsky,V.L., Sadykova,G.K., Shatalov,A.G., Usachev,E.V., Mokhonov,V.V., Voronina,A.G., Butenko,A.M., Larichev,V.F., Gubler,D.J., Lvov,D.K.	Ivanovsky Virology Institute, Molecular Genetic	Russia	West Nile virus	Flavivirus	Flaviviridae	ssRNA(+)	10845	GenBank	complete	Russia: Volgograd, low Volga	Russia	NA	1999	West Nile virus isolate LEIV-Vlg99-27889, complete genome	WNV L1 old NCBI sequences
AY278442.1	Sadykova,G.K., Prilipov,A.G., Kinney,R.M., Samokhvalov,E.I., Savage,H.M., Alkhovsky,S.V., Tsychia,R., Gromashevsky,V.L., Usachev,E.V., Mokhonov,V.V., Voronina,A.G., Butenko,A.M., Larichev,V.F., Gubler,D.J., Lvov,D.K.	Ivanovsky Virology Institute, Molecular Genetic	Russia	West Nile virus	Flavivirus	Flaviviridae	ssRNA(+)	10842	GenBank	complete	Russia: Volgograd, low Volga	Russia	NA	2000	West Nile virus isolate LEIV-Vlg00-27924, complete genome	WNV L1 old NCBI sequences
AY262283.1	Charrel,R.N., Brault,A.C., Gallian,P., Lemasson,J.-J., Murgue,B., Murri,S., Pastorino,B., Zeller,H., de Chesse,R., de Micco,P., de Lamballerie,X.	Centers for Disease Control and Prevention, Division of Vector-Borne Infectious Diseases	USA	West Nile virus	Flavivirus	Flaviviridae	ssRNA(+)	10984	GenBank	partial		Kenya	Culex univittatus	1998-02-26	West Nile virus isolate KN3829 polyprotein gene, complete cds	WNV L1 old NCBI sequences
AF404757.1	Lanciotti,R.S., Ebel,G.D., Deubel,V., Kerst,A.J., Murri,S., Meyer,R., Bowen,M., McKinney,N., Morrill,W.E., Crabtree,M.B., Kramer,L.D., Roehrig,J.T., Morrill,W.	Centers for Disease Control & Prevention, Division of Vector-Borne Infectious Diseases	USA	West Nile virus	Flavivirus	Flaviviridae	ssRNA(+)	11029	GenBank	complete	Italy	Italy	Equus caballus	1998-09-03	West Nile virus isolate WN Italy 1998-equine, complete genome	WNV L1 old NCBI sequences
AF481864.1	Malkinson,M., Banet,C., Weisman,Y., Pokamunski,S., King,R., Drouet,M.T., Deubel,V.	Institut Pasteur, CERVI	France	West Nile virus	Flavivirus	Flaviviridae	ssRNA(+)	11029	GenBank	complete		Israel	Ciconiidae	1998-08-28	West Nile virus strain IS-98 STD, complete genome	WNV L1 old NCBI sequences
AF317203.1	Platonov,A.E., Karan,L., Yazishina,S., Obukhov,I.L., Shipulina,O., Shipulin,G.A.	Central Research Institute of Epidemiology	Russia	West Nile virus	Flavivirus	Flaviviridae	ssRNA(+)	10972	GenBank	partial	Russia: Volgograd	Russia	Homo sapiens	1999/09	West Nile virus VLG-4 polyprotein precursor, gene, complete cds	WNV L1 old NCBI sequences
AF260968.1	Bowen,M., Meyer,R.F., McKinney,N., Morrill,W., Lanciotti,R.	Centers for Disease Control & Prevention, Arbovirus Diseases Branch	USA	West Nile virus	Flavivirus	Flaviviridae	ssRNA(+)	11029	GenBank	complete		Egypt	NA	1951	West Nile virus strain Eg101, complete genome	WNV L1 old NCBI sequences
AF260969.1	Savage,H.M., Ceianu,C., Nicolescu,G., Karabatsos,N., Lanciotti,R., Vladimirescu,A., Laiv,L., Ungureanu,A., Romanca,C., Tsai,T.F., Bowen,M., Meyer,R.F., McKinney,N., Morrill,W.	Centers for Disease Control & Prevention, Arbovirus Diseases Branch	USA	West Nile virus	Flavivirus	Flaviviridae	ssRNA(+)	11029	GenBank	complete	Romania	Romania	Culex pipiens	1996-10-05	West Nile virus strain RO97-50, complete genome	WNV L1 old NCBI sequences
AF196835.2	Lanciotti,R.S., Roehrig,J.T., Deubel,V., Smith,J., Parker,M., Steele,K., Crise,B., Volpe,K.E., Crabtree,M.B., Scherret,J.H., Hall,R.A., MacKenzie,J.S., Cropp,C.B., Panigrahy,B., Ostlund,E., Schmitt,B., Malkinson,M., Banet,C., Weissman,J., Komar,N., Savage,H.M., Stone,W., McNamara,T., Gubler,D.J., Lanciotti,R., Roehrig,J., Volpe,K.	Centers for Disease Control and Prevention, Division of Vector-Borne Diseases	USA	West Nile virus	Flavivirus	Flaviviridae	ssRNA(+)	11029	GenBank	complete	USA: New York	USA	NA	1999	West Nile virus strain NY99-flamingo382-99, complete genome	WNV L1 old NCBI sequences
