# Supplementary material for: Spatial and temporal dynamics of West Nile virus between Africa and Europe
Source: Nat Commun. 2023 Oct 13;14:6440. doi: 10.1038/s41467-023-42185-7 (PMC10575862; doi:10.1038/s41467-023-42185-7)
Supplement: Supplementary file 6 — Supplementary Data 3 [file 41467_2023_42185_MOESM6_ESM.xlsx]

## Sheet: Geographic coordinates
Geographic coordinates of West Nile virus sequences used for molecular clock analysis
traits	lat	long	WNV lineage
AF260968.1|Egypt|1951/08/31	30.04	31.24	genotype: lineage 1
HM051416.1|Israel|1953/08/31	32.58	34.92	genotype: lineage 1
AM404308.1|Portugal|1971/08/31	37.93	-8081	genotype: lineage 1
GQ851607.1|Nigeria|1965/08/31	6.52	3.38	genotype: lineage 1
GQ851606.1|Senegal|1979/08/31	14.72	-17.47	genotype: lineage 1
AF481864.1|Israel|1998/08/28	29.56	34.95	genotype: lineage 1
AY268133.1|Tunisia|1997/10/25	34.74	10.76	genotype: lineage 1
OP846977.1|Senegal|1990/08/31	16.06	-16.46	genotype: lineage 1
DQ118127.1|Hungary|2003/08/15	47.53	19.04	genotype: lineage 1
KJ958922.1|Turkey|2011/01/18	39.40	31.03	genotype: lineage 1
GQ851608.1|Central_African_Republic|1967/08/31	4.40	18.56	genotype: lineage 1
MW915462.1|Spain|2017/09/15	36.38	-5.25	genotype: lineage 1
OP846975.1|Senegal|1996/08/31	12.56	-12.18	genotype: lineage 1
OP846971.1|Senegal|1989/08/31	16.06	-16.46	genotype: lineage 1
OP846973.1|Senegal|1993/08/31	15.28	-14.87	genotype: lineage 1
AY262283.1|Kenya|1998/02/26	1.92	35.37	genotype: lineage 1
KY703854.1|Senegal|1990/08/31	14.72	-17.47	genotype: lineage 1
KC243146.1|Kenya|2010/11/27	-1.26	40.66	genotype: lineage 1
LC489409.1|Zambia|2019/03/15	-16.8	27.0	genotype: lineage 1
AF260969.1|Romania|1996/10/05	44.43	26.10	genotype: lineage 1
AY701412.1|Morocco|1996/08/31	33.61	-7.13	genotype: lineage 1
HM152775.1|Israel|2000/08/31	32.8	35.03	genotype: lineage 1
ON813216|Senegal|2012/08/31	15.28	-14.86	genotype: lineage 1
AY268132.1|France|2000/08/31	43.65	4.07	genotype: lineage 1
MW835364|Italy|2012/12/20	45.68	13.09	genotype: lineage 1
JQ928174.1|Italy|2011/09/15	45.67	12.25	genotype: lineage 1
JX556213.1|Italy|2012/08/03	45.44	12.34	genotype: lineage 1
KF823807.1|Italy|2013/09/15	45.41	11.87	genotype: lineage 1
KF647253.1|Italy|2013/08/15	45.07	11.79	genotype: lineage 1
KC954092.1|Italy|2012/09/15	45.78	12.83	genotype: lineage 1
AY701413.1|Morocco|2003/09/21	34.3	-6.5	genotype: lineage 1
AJ965628.2|Portugal|2004/07/15	37.07	-8.03	genotype: lineage 1
DQ786573.1|France|2004/10/21	43.45	4.43	genotype: lineage 1
JF719069.1|Spain|2010/08/15	36.5	-6.28	genotype: lineage 1
MW627239.1|Italy|2020/10/01	40.98	14.17	genotype: lineage 1
ON813215|Senegal|2012/08/31	15.28	-14.86	genotype: lineage 1
OP850023|Italy|2022/10/03	41.01	13.98	genotype: lineage 1
OU953897.1|Spain|2020/08/13	37.39	-5.99	genotype: lineage 1
OU953896.1|Spain|2020/09/09	36.54	-6.3	genotype: lineage 1
AF404757.1|Italy|1998/09/03	43.8	10.81	genotype: lineage 1
JF707789.1|Spain|2008/08/31	37.39	-5.99	genotype: lineage 1
FJ766331.1|Spain|2007/10/15	40.42	-3.7	genotype: lineage 1
ON813210|Senegal|2013/08/31	15.28	-14.86	genotype: lineage 1
OP846980.1|Senegal|2017/08/31	15.65	-13.25	genotype: lineage 1
OP846978.1|Senegal|2012/11/15	15.28	-14.86	genotype: lineage 1
OP846981.1|Senegal|2018/10/15	15.28	-14.86	genotype: lineage 1
MT863559.1|France|2015/10/03	43.63	4.53	genotype: lineage 1
ON813212|Senegal|2016/08/31	15.28	-14.86	genotype: lineage 1
ON813214|Senegal|2012/08/31	15.28	-14.86	genotype: lineage 1
ON813211|Senegal|2016/08/31	15.28	-14.86	genotype: lineage 1
OP846979.1|Senegal|2013/11/15	15.28	-14.86	genotype: lineage 1
JF719066.1|Italy|2008/09/15	44.82	11.77	genotype: lineage 1
MW835351|Italy|2008/08/31	44.82	11.77	genotype: lineage 1
JF719065.1|Italy|2008/10/15	44.65	10.93	genotype: lineage 1
KF234080.1|Italy|2009/08/31	44.49	11.34	genotype: lineage 1
GU011992.2|Italy|2009/07/01	45.41	11.87	genotype: lineage 1
JF719068.1|Italy|2009/10/15	44.82	11.77	genotype: lineage 1
MW835353|Italy|2008/09/08	44.89	11.65	genotype: lineage 1
FJ483548.1|Italy|2008/08/31	44.49	11.34	genotype: lineage 1
MW835354|Italy|2008/09/15	45.01	11.46	genotype: lineage 1
MW835355|Italy|2009/07/31	44.70	10.63	genotype: lineage 1
KU573079.1|Italy|2009/08/31	44.7	10.63	genotype: lineage 1
KU573078.1|Italy|2009/08/31	44.7	10.63	genotype: lineage 1
MW835352|Italy|2008/09/13	44.80	11.89	genotype: lineage 1
KU573077.1|Italy|2008/08/31	44.82	11.77	genotype: lineage 1
FJ483549.1|Italy|2008/08/31	44.82	11.77	genotype: lineage 1
JF719067.1|Italy|2009/11/15	44.83	11.62	genotype: lineage 1
MW835358|Italy|2011/08/31	44.49	11.34	genotype: lineage 1
MW835359|Italy|2011/09/23	39.83	8.60	genotype: lineage 1
MW835361|Italy|2011/09/15	39.91	8.57	genotype: lineage 1
MW835362|Italy|2011/09/25	39.91	8.61	genotype: lineage 1
MW835356|Italy|2011/08/31	44.82	11.77	genotype: lineage 1
OP609811.1|Italy|2022/08/04	45.41	11.88	genotype: lineage 1
OP609805.1|Italy|2022/07/20	45.41	11.88	genotype: lineage 1
OP609808.1|Italy|2022/07/29	45.07	11.79	genotype: lineage 1
OP609815.1|Italy|2022/08/17	45.41	11.88	genotype: lineage 1
OP009525.1|Italy|2022/06/21	45.43	12.34	genotype: lineage 1
OP609795.1|Italy|2022/08/31	45.41	11.88	genotype: lineage 1
OP009522.1|Italy|2021/08/16	45.41	11.88	genotype: lineage 1
OP609810.1|Italy|2022/08/04	45.07	11.79	genotype: lineage 1
HM147822.1|South_Africa|1958/08/31	-26.91	32.26	genotype: lineage 2
MW383507.1|Namibia|2020/08/31	-17.95	23.45	genotype: lineage 2
KU978767.1|Madagascar|1988/02/12	-18.88	47.97	genotype: lineage 2
HM147824.1|Democratic_Republic_of_the_Congo|1958/08/31	-2.92	23.50	genotype: lineage 2
MW383508.1|Namibia|2020/08/31	-17.95	23.45	genotype: lineage 2
EF429198.1|South_Africa|2001/08/31	-26.15	28.10	genotype: lineage 2
EF429197.1|South_Africa|1989/08/31	-26.15	28.10	genotype: lineage 2
KY523178.1|Uganda|2009/06/15	0.20	30.00	genotype: lineage 2
JN393308.1|South_Africa|2008/04/15	-25.87	28.42	genotype: lineage 2
MZ605382.4|Hungary|2004/08/31	47.48	19.07	genotype: lineage 2
KT359349.1|Hungary|2014/08/31	47.53	19.05	genotype: lineage 2
DQ318020.1|Central_African_Republic|1993/01/01	6.61	20.94	genotype: lineage 2
EF429200.1|South_Africa|1958/08/31	-26.91	32.26	genotype: lineage 2
KM052152.1|South_Africa|1977/08/31	-33.92	18.42	genotype: lineage 2
MH939153.1|Romania|2014/08/31	45.16	29.66	genotype: lineage 2
OK239669.1|Hungary|2017/08/31	47.46	20.22	genotype: lineage 2
KT207791.1|Italy|2014/07/15	44.95	12.43	genotype: lineage 2
ON813218|Senegal|2006/08/31	15.52	-15.52	genotype: lineage 2
ON813217|Senegal|2006/08/31	15.52	-15.52	genotype: lineage 2
OP846976.1|Senegal|1989/08/31	16.06	-16.46	genotype: lineage 2
OP870461.1|Senegal|2002/08/31	15.28	-14.87	genotype: lineage 2
OP870455.1|Senegal|1990/08/31	16.06	-16.46	genotype: lineage 2
OP870459.1|Senegal|1998/08/31	15.52	-15.52	genotype: lineage 2
OP870460.1|Senegal|2003/08/31	15.52	-15.52	genotype: lineage 2
OP870458.1|Senegal|1990/08/31	16.06	-16.46	genotype: lineage 2
OQ204314|Italy|2022/11/18	43.92	10.92	genotype: lineage 2
KC496015.1|Hungary|2010/08/31	47.40	19.15	genotype: lineage 2
MT341472.1|Bulgaria|2018/08/15	43.42	24.61	genotype: lineage 2
KJ883348.1|Greece|2013/08/31	40.94	24.41	genotype: lineage 2
MH549209.1|Greece|2017/07/15	37.67	22.83	genotype: lineage 2
MN481595.1|Greece|2010/09/30	40.63	22.95	genotype: lineage 2
MN480792.1|Greece|2018/08/15	40.63	22.95	genotype: lineage 2
OL840880.1|Greece|2020/07/15	39.37	21.93	genotype: lineage 2
MH021189.1|Belgium|2017/10/15	51.26	4.40	genotype: lineage 2
MW751843.1|Serbia|2018/07/26	45.50	19.18	genotype: lineage 2
OK239670.1|Hungary|2018/08/31	47.44	21.40	genotype: lineage 2
MW036634.1|Netherlands|2020/08/15	52.14	5.00	genotype: lineage 2
OL840879.1|Greece|2019/08/15	41.08	25.50	genotype: lineage 2
OL840895.1|Greece|2021/08/15	40.89	22.13	genotype: lineage 2
KM203860.1|Czech_Republic|2013/08/08	48.81	16.64	genotype: lineage 2
MF984343.1|Austria|2015/08/31	48.21	16.37	genotype: lineage 2
OK129331.1|Hungary|2015/08/31	46.92	18.35	genotype: lineage 2
MF984348.1|Austria|2016/08/31	48.21	16.37	genotype: lineage 2
KM659876.1|Austria|2014/08/31	48.21	16.37	genotype: lineage 2
MZ964751.1|Germany|2021/08/15	52.52	13.40	genotype: lineage 2
LR743421.1|Germany|2019/08/30	52.52	13.40	genotype: lineage 2
MW142223.1|Germany|2020/08/15	51.34	12.36	genotype: lineage 2
KC407673.1|Serbia|2012/08/31	45.25	19.40	genotype: lineage 2
MW751837.1|Serbia|2018/06/25	45.45	20.04	genotype: lineage 2
KF179640.1|Austria|2008/08/31	48.21	16.36	genotype: lineage 2
MH244513.1|Slovakia|2013/08/31	48.70	21.66	genotype: lineage 2
OK129333.1|Hungary|2017/08/31	47.45	19.69	genotype: lineage 2
JN858070.1|Italy|2011/09/15	43.62	13.52	genotype: lineage 2
MF984346.1|Austria|2016/08/31	48.21	16.37	genotype: lineage 2
KP109692.1|Austria|2014/08/31	48.21	16.37	genotype: lineage 2
MF984337.1|Austria|2015/08/31	48.21	16.37	genotype: lineage 2
KF647249.1|Italy|2013/08/15	45.07	11.79	genotype: lineage 2
KF647251.1|Italy|2013/08/15	45.07	11.79	genotype: lineage 2
MT863561.1|France|2018/10/06	43.95	7.18	genotype: lineage 2
ON813232|Italy|2021/09/10	40.73	8.56	genotype: lineage 2
KP789957.1|Italy|2014/08/31	45.13	10.03	genotype: lineage 2
OP734239|Italy|2022/07/12	44.80	10.33	genotype: lineage 2
OP850025|Italy|2022/08/24	45.32	8.42	genotype: lineage 2
KP789954.1|Italy|2014/08/31	45.13	10.03	genotype: lineage 2
KF823806.1|Italy|2013/10/15	45.16	10.79	genotype: lineage 2
MN939560.1|Italy|2016/08/31	45.55	11.54	genotype: lineage 2
OM037673.1|Spain|2020/09/15	41.12	1.25	genotype: lineage 2
KP789959.1|Italy|2014/08/31	45.18	9.15	genotype: lineage 2
KP789958.1|Italy|2014/08/31	45.18	9.15	genotype: lineage 2
KP789955.1|Italy|2014/08/31	45.43	10.98	genotype: lineage 2
MN939558.1|Italy|2016/08/31	45.07	11.79	genotype: lineage 2
MN939557.1|Italy|2018/08/31	45.07	11.79	genotype: lineage 2
OQ204315|Italy|2022/11/02	38.12	13.37	genotype: lineage 2
OP734243|Italy|2022/08/25	44.42	12.20	genotype: lineage 2
MN939564.1|Italy|2016/08/31	45.07	11.79	genotype: lineage 2
OP734244|Italy|2022/08/10	45.44	12.33	genotype: lineage 2
MN939561.1|Italy|2018/08/31	45.44	12.33	genotype: lineage 2
MH910045.1|Germany|2018/08/15	52.53	13.38	genotype: lineage 2
MW862073|Italy|2012/08/24	399053	85963	genotype: lineage 2
MW862083|Italy|2015/11/02	407333	85667	genotype: lineage 2
