# Supplementary material for: Spatial and temporal dynamics of West Nile virus between Africa and Europe
Source: Nat Commun. 2023 Oct 13;14:6440. doi: 10.1038/s41467-023-42185-7 (PMC10575862; doi:10.1038/s41467-023-42185-7)
Supplement: Supplementary file 7 — Supplementary Data 4 [file 41467_2023_42185_MOESM7_ESM.xlsx]

## Sheet: WNV_L1
	Breakpoint Positions
In Alignment		In Recombinant Sequence		Relative to OP846971.1|Senegal|1989/08/31							Detection Methods
Begin	End	Begin	End	Begin	End	Recombinant Sequence(s)	Minor Parental Sequence(s)	Major Parental Sequence(s)	RDP	GENECONV	Bootscan	Maxchi	Chimaera	SiSscan	PhylPro	LARD	3Seq
9368	10507	9272	10105	9272	10105	OP846974.1|Senegal|1996/08/31	KY703854.1|Senegal|1990/08/31	OP846975.1|Senegal|1996/08/31	8.42736908286647E-13	1.49862464258556E-11	9.11628980285684E-11	1.56405994730679E-02	1.49433181381776E-02	2.53302133894374E-03	NS	NS	4.67139036008923E-07
							OP846973.1|Senegal|1993/08/31	MW915462.1|Spain|2017/09/15
							ON813216|Senegal|2012/08/31
							MW835364|Italy|2012/12/20
							AF260969.1|Romania|1996/10/05
							AF317203.1|Russia|1999/09/15
							AF404757.1|Italy|1998/09/03
							AJ965628.2|Portugal|2004/07/15
							AY262283.1|Kenya|1998/08/31
							AY268132.1|France|2000/08/31
							AY277252.1|Russia|1999/08/31
							AY278442.1|Russia|2000/08/31
							LC489409.1|Zambia|2019/08/31
							MN149538.1|Russia|2006/05/15
							KF823807.1|Italy|2013/09/15
							KF647253.1|Italy|2013/08/15
							KC954092.1|Italy|2012/09/15
							KC243146.1|Kenya|2010/11/27
							JX556213.1|Italy|2012/08/03
							JQ928174.1|Italy|2011/09/15
							JQ928175.1|Italy|2011/09/15
							JF707789.1|Spain|2008/08/31
							HM152775.1|Israel|2000/08/31
							FJ766331.1|Spain|2007/10/15
							FJ766332.1|Spain|2007/10/15
							DQ786572.1|France|2004/10/18
							DQ786573.1|France|2004/10/21
							AY701412.1|Morocco|1996/08/31
							AY701413.1|Morocco|2003/08/31

## Sheet: WNV_L2
	Breakpoint Positions
In Alignment		In Recombinant Sequence		Relative to OP846971.1|Senegal|1989/08/31							Detection Methods
Begin	End	Begin	End	Begin	End	Recombinant Sequence(s)	Minor Parental Sequence(s)	Major Parental Sequence(s)	RDP	GENECONV	Bootscan	Maxchi	Chimaera	SiSscan	PhylPro	LARD	3Seq
1027	1526	989	1488	1026	1525	OK239667.1|Hungary|2018/08/31	Unknown (MW383507.1|Namibia|2020/08/31)	OK239660.1|Hungary|2018/08/31	1.41631919592432E-24	8.587029838457E-21	4.4891222697034E-05	1.40890852272307E-02	2.99276827425356E-02	9.22674052375957E-04	NS	NS	3.36024202907126E-08
							Unknown(GQ903680.1|Cyprus|1968/08/31)	DQ318020.1|Central_African_Republic|1993/01/01
							Unknown(HM147822.1|South_Africa|1958/08/31)	OP846976.1|Senegal|1989/08/31
								OP870453.1|Senegal|1989/08/31
								OP870454.1|Senegal|1989/08/31
								OP870455.1|Senegal|1990/08/31
								OP870456.1|Senegal|1989/08/31
								OP870457.1|Senegal|1990/08/31
								OP870458.1|Senegal|1990/08/31
								OP870459.1|Senegal|1998/08/31
								OP870460.1|Senegal|2003/08/31
								OP870461.1|Senegal|2002/08/31
								OL840871.1|Greece|2018/08/15
								OL840872.1|Greece|2018/08/15
								OL840873.1|Greece|2018/09/15
								OL840874.1|Greece|2019/07/15
								OL840875.1|Greece|2019/08/15
								OL840876.1|Greece|2019/08/15
								OL840877.1|Greece|2019/08/15
								OL840878.1|Greece|2019/08/15
								OL840879.1|Greece|2019/08/15
								OL840880.1|Greece|2020/07/15
								OL840881.1|Greece|2020/08/15
								OL840882.1|Greece|2020/09/15
								OL840883.1|Greece|2019/07/15
								OL840884.1|Greece|2019/07/15
								OL840885.1|Greece|2019/08/15
								OL840886.1|Greece|2020/08/15
								OL840887.1|Greece|2020/07/15
								OL840888.1|Greece|2020/07/15
								OL840889.1|Greece|2020/08/15
								OL840890.1|Greece|2020/08/15
								OL840891.1|Greece|2020/08/15
								OL840892.1|Greece|2020/08/15
								OL840893.1|Greece|2020/07/15
								OL840894.1|Greece|2021/08/15
								OL840895.1|Greece|2021/08/15
								OL840896.1|Greece|2021/08/15
								OL840897.1|Greece|2021/08/15
								OL840898.1|Greece|2021/08/15
								OL840899.1|Greece|2021/08/15
								OK129329.1|Hungary|2016/08/31
								OK129330.1|Hungary|2016/08/31
								OK129331.1|Hungary|2015/08/31
								OK129332.1|Hungary|2015/08/31
								OK129333.1|Hungary|2017/08/31
								OK129334.1|Hungary|2017/08/31
								OK129335.1|Hungary|2017/08/31
								ON755223.1|Netherlands|2020/10/18
								MZ268007.1|Netherlands|2020/09/15
								MZ190464.1|Kosovo|2018/09/15
								MZ190465.1|Kosovo|2018/09/15
								MZ190466.1|Kosovo|2018/09/15
								MZ190467.1|Kosovo|2018/09/15
								OK239658.1|Hungary|2018/08/31
								OK239659.1|Hungary|2018/08/31
								OK239661.1|Hungary|2018/08/31
								OK239662.1|Hungary|2018/08/31
								OK239663.1|Hungary|2018/08/31
								OK239664.1|Hungary|2018/08/31
								OK239665.1|Hungary|2018/08/31
								OK239666.1|Hungary|2018/08/31
								OK239668.1|Hungary|2018/08/31
								OK239670.1|Hungary|2018/08/31
								OK239671.1|Hungary|2018/08/31
								OK239672.1|Hungary|2018/08/31
								OP009516.1|Italy|2021/08/31
								OP009517.1|Italy|2021/08/31
								MW751834.1|Serbia|2018/07/12
								MW751835.1|Serbia|2018/08/28
								MW751836.1|Serbia|2015/08/10
								MW751837.1|Serbia|2018/06/25
								MW751838.1|Serbia|2018/10/16
								MW751839.1|Serbia|2020/09/15
								MW751840.1|Serbia|2020/09/15
								MW751841.1|Serbia|2018/07/24
								MW751842.1|Serbia|2018/07/12
								MW751843.1|Serbia|2018/07/26
								MW751844.1|Serbia|2018/07/12
								MW751845.1|Serbia|2018/07/12
								MW751846.1|Serbia|2018/07/12
								OM037670.1|Spain|2017/09/15
								OM037671.1|Spain|2020/09/15
								OM037672.1|Spain|2020/09/15
								OM037673.1|Spain|2020/09/15
								MT341472.1|Bulgaria|2018/08/15
								ON813217|Senegal|2006/08/31
								ON813218|Senegal|2006/08/31
								ON813219|Senegal|2006/08/31
								MW862073|Italy|2012/08/31
								MW862074|Italy|2013/09/30
								MW862075|Italy|2015/08/05
								MW862076|Italy|2015/08/13
								MW862077|Italy|2015/08/05
								MW862078|Italy|2015/08/05
								MW862079|Italy|2015/08/06
								MW862080|Italy|2015/09/23
								MW862081|Italy|2015/08/12
								MW862082|Italy|2015/09/07
								MW862083|Italy|2015/11/02
								MW862084|Italy|2015/08/12
								MW862085|Italy|2015/08/12
								MW862086|Italy|2016/09/28
								MW862087|Italy|2017/11/02
								MW862088|Italy|2017/08/07
								MW862089|Italy|2017/08/22
								MW862090|Italy|2018/07/24
								MW862091|Italy|2018/07/31
								MW862092|Italy|2018/08/13
								MW862093|Italy|2018/09/08
								MW862094|Italy|2019/07/15
								MW862095|Italy|2019/09/19
								MW862096|Italy|2018/08/31
								MW862097|Italy|2018/09/05
								MW862098|Italy|2018/10/13
								MW862099|Italy|2018/10/06
								MW862100|Italy|2018/10/02
								MW862101|Italy|2019/07/15
								MW862102|Italy|2019/10/23
								MW862103|Italy|2019/09/12
								MW862104|Italy|2019/09/26
								MW862105|Italy|2019/10/10
								MW862106|Italy|2019/09/26
								MW862107|Italy|2019/08/26
								MW862108|Italy|2020/08/24
								ON032488|Italy|2020/09/07
								ON032489|Italy|2020/09/01
								ON032490|Italy|2021/08/19
								ON032491|Italy|2021/08/18
								ON032492|Italy|2021/08/26
								ON032493|Italy|2021/08/31
								ON032494|Italy|2021/09/10
								ON032495|Italy|2021/09/16
								ON032497|Italy|2021/08/04
								ON813230|Italy|2021/07/19
								ON813231|Italy|2021/07/22
								ON813232|Italy|2021/09/10
								ON813233|Italy|2022/09/12
								OP850024|Italy|2022/08/04
								OP850025|Italy|2022/08/24
								OP850026|Italy|2022/09/01
								OP850027|Italy|2021/08/10
								OP850028|Italy|2021/08/20
								OP850029|Italy|2022/10/24
								OP734238|Italy|2022/07/25
								OP734239|Italy|2022/07/12
								OP734240|Italy|2022/08/04
								OP734241|Italy|2022/08/10
								OP734242|Italy|2022/08/17
								OP734243|Italy|2022/08/25
								OP734244|Italy|2022/08/10
								OQ204314|Italy|2022/11/18
								OQ204315|Italy|2022/11/02
								EF429197.1|South_Africa|1989/08/31
								EF429198.1|South_Africa|2001/08/31
								EF429200.1|South_Africa|1958/08/31
								HM147824.1|Democratic_Republic_of_the_Congo|1958/0
								HQ537483.1|Greece|2010/08/31
								JN393308.1|South_Africa|2008/04/15
								JN858070.1|Italy|2011/09/15
								JX041631.1|Ukraine|1980/08/31
								KC407673.1|Serbia|2012/08/31
								KC496015.1|Hungary|2010/08/31
								KC496016.1|Serbia|2010/08/31
								KF179639.1|Greece|2012/09/15
								KF179640.1|Austria|2008/08/31
								KF588365.1|Italy|2013/08/15
								KF647248.1|Italy|2013/08/15
								KF647249.1|Italy|2013/08/15
								KF647250.1|Italy|2013/08/15
								KF647251.1|Italy|2013/08/15
								KF647252.1|Italy|2013/08/15
								KF823805.1|Italy|2013/08/15
								KF823806.1|Italy|2013/10/15
								KJ883342.1|Greece|2013/08/31
								KJ883343.1|Greece|2013/08/31
								KJ883345.1|Greece|2013/08/31
								KJ883348.1|Greece|2013/08/31
								KJ883350.1|Greece|2013/08/31
								KM052152.1|South_Africa|1977/08/31
								KM203860.1|Czech_Republic|2013/08/08
								KM203861.1|Czech_Republic|2013/08/08
								KM203862.1|Czech_Republic|2013/08/08
								KM203863.1|Czech_Republic|2013/08/08
								KM659876.1|Austria|2014/08/31
								KP109691.1|Austria|2014/08/31
								KP109692.1|Austria|2014/08/31
								KP780837.1|Austria|2008/08/29
								KP780838.1|Austria|2009/09/16
								KP780839.1|Austria|2011/03/14
								KP780840.1|Austria|2014/08/21
								KP789953.1|Italy|2014/08/31
								KP789954.1|Italy|2014/08/31
								KP789955.1|Italy|2014/08/31
								KP789956.1|Italy|2014/08/31
								KP789957.1|Italy|2014/08/31
								KP789958.1|Italy|2014/08/31
								KP789959.1|Italy|2014/08/31
								KP789960.1|Italy|2013/08/31
								KT207792.1|Italy|2014/08/18
								KT359349.1|Hungary|2014/08/31
								KT757318.1|Serbia|2013/08/31
								KU206781.1|Bulgaria|2015/08/27
								KU573080.1|Italy|2013/08/31
								KU573081.1|Italy|2013/08/31
								KU573082.1|Italy|2013/08/31
								KU573083.1|Italy|2013/08/31
								KY523178.1|Uganda|2009/06/15
								KY594040.1|Greece|2010/08/31
								LR743421.1|Germany|2019/08/30
								LR743422.1|Germany|2019/08/26
								LR743424.1|Germany|2019/08/04
								LR743430.1|Germany|2019/08/08
								LR743434.1|Germany|2018/09/03
								LR743437.1|Germany|2018/08/31
								LR743446.1|Germany|2019/08/19
								MF984337.1|Austria|2015/08/31
								MF984340.1|Austria|2015/08/31
								MF984341.1|Austria|2015/08/31
								MF984342.1|Austria|2015/08/31
								MF984343.1|Austria|2015/08/31
								MF984344.1|Austria|2015/08/31
								MF984345.1|Austria|2015/08/31
								MF984346.1|Austria|2016/08/31
								MF984347.1|Austria|2016/08/31
								MF984348.1|Austria|2016/08/31
								MF984350.1|Austria|2016/08/31
								MF984351.1|Austria|2016/08/31
								MF984352.1|Austria|2016/08/31
								MH021189.1|Belgium|2017/10/15
								MH244510.1|Slovakia|2014/08/31
								MH244512.1|Slovakia|2013/08/31
								MH244513.1|Slovakia|2013/08/31
								MH549209.1|Greece|2017/07/15
								MH910045.1|Germany|2018/08/15
								MK473443.1|Greece|2017/07/15
								MK947397.1|Slovenia|2018/08/23
								MN480792.1|Greece|2018/08/15
								MN480795.1|Greece|2018/08/15
								MN481592.1|Greece|2012/08/02
								MN481593.1|Greece|2012/08/22
								MN481594.1|Greece|2012/09/05
								MN481595.1|Greece|2010/09/30
								MN481597.1|Greece|2012/08/27
								MN794935.1|Germany|2019/08/31
								MN794937.1|Germany|2019/08/31
								MN794938.1|Germany|2019/08/31
								MN939557.1|Italy|2018/08/31
								MN939558.1|Italy|2016/08/31
								MN939559.1|Italy|2016/08/31
								MN939560.1|Italy|2016/08/31
								MN939561.1|Italy|2018/08/31
								MN939562.1|Italy|2018/08/31
								MN939563.1|Italy|2018/08/31
								MN939564.1|Italy|2016/08/31
								MT863560.1|France|2018/09/08
								MT863561.1|France|2018/10/06
								MW036633.1|Netherlands|2020/09/15
								MW036634.1|Netherlands|2020/08/15
								MW142223.1|Germany|2020/08/15
								MW142225.1|Germany|2020/08/15
								MW383508.1|Namibia|2020/08/31
								MW561633.1|Slovakia|2018/11/16
								MZ605382.4|Hungary|2004/08/31
								MZ964751.1|Germany|2021/08/15
								MZ964753.1|Germany|2021/08/15
