# Supplementary material for: Spatial and temporal dynamics of West Nile virus between Africa and Europe
Source: Nat Commun. 2023 Oct 13;14:6440. doi: 10.1038/s41467-023-42185-7 (PMC10575862; doi:10.1038/s41467-023-42185-7)
Supplement: Supplementary file 8 — Supplementary Data 5 [file 41467_2023_42185_MOESM8_ESM.xlsx]

## Sheet: HRMS
	L1 full	L2 full	L1 clock	L2 clock
Date range	71.0904	64.2164	71.0904	64.2164
Slope (rate)	0.00079054	0.00052115	0.00086042	0.0003409
X-Intercept (TMRCA)	1905.61	1375.04	1908.61	1763.24
Correlation Coefficient	0.8906	0.5124	0.9003	0.7121
R squared	0.7932	0.2626	0.8105	0.5071
Residual Mean Squared	2.7578e-05	7.3307e-05	3.7889e-05	2.2255e-05
N sequences	228	297	80	80
