# Supplementary material for: Spatial and temporal dynamics of West Nile virus between Africa and Europe
Source: Nat Commun. 2023 Oct 13;14:6440. doi: 10.1038/s41467-023-42185-7 (PMC10575862; doi:10.1038/s41467-023-42185-7)
Supplement: Supplementary file 9 — Supplementary Data 6 [file 41467_2023_42185_MOESM9_ESM.xlsx]

## Sheet: BFs
Clock_model	Tree_prior	Method	MLE	logBF_WNVL1
relaxed	bayesian_skyline	PS	-41115.3	NA
relaxed	bayesian_skyline	SS	-41116	NA
relaxed	constant_coalescent	PS	-41124.1	8.83663
relaxed	constant_coalescent	SS	-41124.5	8.46218
strict	bayesian_skyline	PS	-41255.5	140.243
strict	bayesian_skyline	SS	-41255.7	139.713
strict	constant_coalescent	PS	-41281.4	166.152
strict	constant_coalescent	SS	-41281.8	165.765
Clock_model	Tree_prior	Method	MLE	logBF_WNVL2
relaxed	bayesian_skyline	PS	-38473.8	NA
relaxed	bayesian_skyline	SS	-38474.7	NA
relaxed	constant_coalescent	PS	-38481.6	7.85306
relaxed	constant_coalescent	SS	-38482.1	7.36293
strict	constant_coalescent	SS	-38547.4	72.6437
strict	constant_coalescent	PS	-38547.4	73.6204
strict	bayesian_skyline	SS	-38549.1	74.4173
strict	bayesian_skyline	PS	-38549.2	75.424

## Sheet: L1
clock_model	tree_prior	method	mle
relaxed	bayesian_skyline	PS	-41115.3
relaxed	bayesian_skyline	SS	-41116
relaxed	constant_coalescent	PS	-41124.1
relaxed	constant_coalescent	SS	-41124.5
strict	bayesian_skyline	PS	-41255.5
strict	bayesian_skyline	SS	-41255.7
strict	constant_coalescent	PS	-41281.4
strict	constant_coalescent	SS	-41281.8

## Sheet: L2
clock_model	tree_prior	method	mle
relaxed	bayesian_skyline	PS	-38473.8
relaxed	bayesian_skyline	SS	-38474.7
relaxed	constant_coalescent	PS	-38481.6
relaxed	constant_coalescent	SS	-38482.1
strict	constant_coalescent	SS	-38547.4
strict	constant_coalescent	PS	-38547.4
strict	bayesian_skyline	SS	-38549.1
strict	bayesian_skyline	PS	-38549.2
