# Supplementary material for: Spatial and temporal dynamics of West Nile virus between Africa and Europe
Source: Nat Commun. 2023 Oct 13;14:6440. doi: 10.1038/s41467-023-42185-7 (PMC10575862; doi:10.1038/s41467-023-42185-7)
Supplement: Supplementary file 11 — Source data [file 41467_2023_42185_MOESM11_ESM.xlsx]

## Sheet: Supplementary_Figure_5
tip	date	distance	residual
OP846975.1|Senegal|1996/08/31	1996.66	0.0747836	0.00280089
MW915462.1|Spain|2017/09/15	2017.7	0.0886345	1.89201e-05
GQ851607.1|Nigeria|1965/08/31	1965.66	0.0455622	-0.00191341
GQ851606.1|Senegal|1979/08/31	1979.66	0.0592365	0.000693467
JX041628.1|Azerbaijan|1970/08/31	1970.66	0.0492371	-0.00219118
JX041630.1|Azerbaijan|1967/08/31	1967.66	0.0484183	-0.000638319
JX041629.1|Azerbaijan|1967/08/31	1967.66	0.0488168	-0.00023984
KT163243.1|India|2015/01/01	2015	0.0481588	-0.0383191
EU249803.1|India|1968/08/31	1968.66	0.0471366	-0.00271135
AM404308.1|Portugal|1971/08/31	1971.66	0.0467467	-0.00547207
AF260968.1|Egypt|1951/08/31	1951.66	0.04593	0.00952184
HM051416.1|Israel|1953/08/31	1953.66	0.0529802	0.0149909
KU978768.1|Russia|1963/08/31	1963.66	0.0580115	0.012117
JX041633.1|Russia|1963/08/31	1963.66	0.0588367	0.0129421
HM756653.1|USA|2003/08/31	2003.66	0.0748763	-0.00263936
KX547538.1|USA|2001/08/15	2001.62	0.0730165	-0.00288344
MZ605381.2|USA|1999/08/31	1999.66	0.0722059	-0.00214769
KC407667.1|Spain|2007/08/31	2007.66	0.0726118	-0.00806598
JN051153.1|Mexico|2003/05/15	2003.37	0.0790057	0.00172391
KU978769.1|Mexico|2003/05/30	2003.41	0.0790056	0.0016913
JN051152.1|Mexico|2003/05/15	2003.37	0.0794115	0.00212969
MT905060.1|Brazil|2019/06/13	2019.45	0.0958439	0.00585085
KJ501443.1|USA|2001/08/31	2001.66	0.074873	-0.00106167
MH170263.1|USA|2001/08/31	2001.66	0.075078	-0.000856631
GQ379156.1|USA|2001/07/15	2001.53	0.0748726	-0.000960247
KJ501394.1|USA|2001/08/31	2001.66	0.0748723	-0.00106229
KJ501516.1|USA|2001/08/31	2001.66	0.075487	-0.00044765
KX547277.1|USA|2004/09/23	2004.73	0.0771425	-0.00121407
MH819455.1|Canada|2006/08/30	2006.66	0.0773531	-0.00253198
JF488091.1|USA|2004/08/31	2004.66	0.0759147	-0.00239226
KM012173.1|USA|2012/08/31	2012.66	0.0874383	0.00280713
MH819471.1|Canada|2004/09/07	2004.68	0.077151	-0.00117106
MH819469.1|Canada|2006/08/29	2006.66	0.0796538	-0.000229151
MH819462.1|Canada|2015/09/09	2015.69	0.0811176	-0.0059039
KX547412.1|USA|2011/08/30	2011.66	0.0790166	-0.0048211
MH819464.1|Canada|2004/09/15	2004.7	0.0775695	-0.000769862
KJ501360.1|USA|2003/08/31	2003.66	0.0750902	-0.00242552
HM756660.1|USA|2008/08/31	2008.66	0.0794337	-0.00203533
KY229073.1|USA|2012/08/21	2012.64	0.0844012	-0.000208322
MH819452.1|Canada|2015/09/15	2015.7	0.0856604	-0.00137415
MT968022.1|USA|2018/08/31	2018.66	0.0879229	-0.00145067
MH819456.1|Canada|2013/09/09	2013.69	0.0841996	-0.00124084
MH819449.1|Canada|2014/09/22	2014.72	0.0850199	-0.00123928
MH819463.1|Canada|2014/08/21	2014.64	0.0840183	-0.00217151
MH819470.1|Canada|2014/09/15	2014.7	0.0840183	-0.00222566
GU827998.1|USA|2002/08/31	2002.66	0.075912	-0.000813154
MH507749.1|USA|2017/07/13	2017.53	0.0906331	0.00215611
MH507645.1|USA|2009/04/08	2009.27	0.0854693	0.00352453
MH507712.1|USA|2008/08/18	2008.63	0.0825137	0.00107269
MH507822.1|USA|2017/06/29	2017.49	0.0908193	0.00237272
MH507747.1|USA|2017/07/03	2017.5	0.0846026	-0.00385267
MH507889.1|USA|2017/07/04	2017.5	0.0886044	0.000146935
MH508037.1|USA|2017/06/28	2017.49	0.0881848	-0.000259668
MH819448.1|Canada|2005/08/31	2005.66	0.0771538	-0.00194292
KX547394.1|USA|2006/08/01	2006.58	0.0769463	-0.00287601
DQ431699.1|USA|2003/08/31	2003.66	0.0752943	-0.00222137
JF972636.1|USA|2008/08/31	2008.66	0.0796438	-0.00182521
MH819454.1|Canada|2006/08/29	2006.66	0.0804827	0.000599718
MH819458.1|Canada|2005/08/25	2005.65	0.0779822	-0.00110153
MH819457.1|Canada|2005/08/19	2005.63	0.0777847	-0.00128608
MH819451.1|Canada|2005/08/12	2005.61	0.0779857	-0.00106993
MH819461.1|Canada|2004/09/07	2004.68	0.0773625	-0.000959511
MH819468.1|Canada|2004/08/08	2004.6	0.0771616	-0.00109565
JX015520.1|Mexico|2009/08/11	2009.61	0.0823687	0.000153134
JX015518.1|Mexico|2008/09/09	2008.69	0.0802604	-0.00122813
KJ501430.1|USA|2006/08/31	2006.66	0.0794263	-0.00046095
MH507850.1|USA|2007/07/09	2007.52	0.0806977	0.000134654
MH507846.1|USA|2007/06/29	2007.49	0.081086	0.000544603
MH508025.1|USA|2011/08/04	2011.59	0.0881793	0.00439785
MH507838.1|USA|2007/06/07	2007.43	0.0815213	0.00102759
MG004540.1|USA|2015/05/12	2015.36	0.0848459	-0.00191572
MH170239.1|USA|2006/08/31	2006.66	0.0790224	-0.000864846
JF488088.1|USA|2004/08/31	2004.66	0.0779792	-0.000327713
JF415928.1|USA|2009/08/31	2009.66	0.081318	-0.000940882
MH507748.1|USA|2017/07/11	2017.52	0.0917047	0.00323207
MF175842.1|USA|2014/10/17	2014.79	0.0873662	0.00105288
KY229069.1|USA|2012/08/07	2012.6	0.0844573	-0.000122031
MF175839.1|USA|2014/08/28	2014.65	0.0863182	0.000113185
MH819466.1|Canada|2016/08/16	2016.62	0.087145	-0.000615919
MH819460.1|Canada|2013/08/19	2013.63	0.0863245	0.000929504
MH819453.1|Canada|2016/08/09	2016.6	0.0863251	-0.00142068
MT967998.1|USA|2014/08/31	2014.66	0.0859023	-0.000309155
MH819467.1|Canada|2013/08/19	2013.63	0.0848678	-0.000527197
MH819459.1|Canada|2014/09/04	2014.67	0.0846599	-0.00156023
MH819446.1|Canada|2015/10/06	2015.76	0.0877751	0.000695072
MH819450.1|Canada|2016/08/16	2016.62	0.0883979	0.000637051
MH819465.1|Canada|2015/09/09	2015.69	0.0854958	-0.00152574
OL741623.1|USA|2018/08/26	2018.65	0.0888207	-0.000542124
KF367469.1|British_Virgin_Islands|2013/03/30	2013.24	0.0842977	-0.000789688
MH170265.1|USA|2004/08/31	2004.66	0.0781779	-0.00012899
AF196835.2|USA|1999/08/31	1999.66	0.0717922	-0.00256136
GQ379160.1|Argentina|2006/02/15	2006.12	0.0817761	0.00231548
GQ379161.1|Argentina|2006/02/15	2006.12	0.0858417	0.00638112
JN716371.1|Colombia|2008/07/15	2008.54	0.0732305	-0.00813706
KU978766.1|Colombia|2008/07/15	2008.54	0.0730252	-0.00834229
AY289214.1|USA|2002/08/31	2002.66	0.0767397	1.45616e-05
HM152773.1|Israel|2000/08/31	2000.66	0.0736545	-0.00149034
KR107956.1|Belgium|2014/08/31	2014.66	0.0726401	-0.0135714
AF481864.1|Israel|1998/08/28	1998.65	0.0751211	0.00156452
DQ118127.1|Hungary|2003/08/15	2003.62	0.080322	0.00284093
AY268133.1|Tunisia|1997/10/25	1997.81	0.0723034	-0.000588238
OP846977.1|Senegal|1990/08/31	1990.66	0.0668851	-0.000353724
KC601756.1|India|2011/02/15	2011.12	0.0935965	0.0101833
JX041634.1|Russia|1999/08/31	1999.66	0.0744841	0.000130488
JX442279.1|China|2011/08/31	2011.66	0.0862632	0.00242325
GQ851608.1|Central_African_Republic|1967/08/31	1967.66	0.0393006	-0.00975607
KJ958922.1|Turkey|2011/01/18	2011.05	0.0407907	-0.0425619
OP846971.1|Senegal|1989/08/31	1989.66	0.0698211	0.00337277
OP846973.1|Senegal|1993/08/31	1993.66	0.0695594	-5.09827e-05
AF260969.1|Romania|1996/10/05	1996.76	0.0677153	-0.00434302
AY278442.1|Russia|2000/08/31	2000.66	0.0716949	-0.0034499
AF317203.1|Russia|1999/09/15	1999.7	0.0716908	-0.00269523
AY277252.1|Russia|1999/08/31	1999.66	0.0716908	-0.00266275
MN149538.1|Russia|2006/05/15	2006.37	0.0720972	-0.00755614
AY701412.1|Morocco|1996/08/31	1996.66	0.0682329	-0.00374976
HM152775.1|Israel|2000/08/31	2000.66	0.0735126	-0.00163226
ON813216|Senegal|2012/08/31	2012.66	0.0795852	-0.00504596
AY268132.1|France|2000/08/31	2000.66	0.0726237	-0.00252112
MW835364|Italy|2012/12/20	2012.97	0.0767243	-0.00814659
JQ928174.1|Italy|2011/09/15	2011.7	0.077118	-0.00675444
JX556213.1|Italy|2012/08/03	2012.59	0.077528	-0.00704272
KF823807.1|Italy|2013/09/15	2013.7	0.0789712	-0.00648222
KF647253.1|Italy|2013/08/15	2013.62	0.0783533	-0.00703302
KC954092.1|Italy|2012/09/15	2012.7	0.0771212	-0.00754233
AY701413.1|Morocco|2003/09/21	2003.72	0.0753948	-0.0021664
AJ965628.2|Portugal|2004/07/15	2004.54	0.0766912	-0.00151426
DQ786573.1|France|2004/10/21	2004.8	0.0806213	0.00220421
DQ786572.1|France|2004/10/18	2004.8	0.0806213	0.00221069
ON813210|Senegal|2013/08/31	2013.66	0.0864222	0.00100126
OP846982.1|Senegal|2016/01/08	2016.02	0.0899653	0.00268174
OP846980.1|Senegal|2017/08/31	2017.66	0.0914281	0.00284502
OP846978.1|Senegal|2012/11/15	2012.87	0.0833414	-0.00145393
OP846981.1|Senegal|2018/10/15	2018.79	0.0903887	0.00091762
MT863559.1|France|2015/10/03	2015.75	0.0866997	-0.000373786
ON813213|Senegal|2016/08/31	2016.66	0.0916092	0.00381597
ON813212|Senegal|2016/08/31	2016.66	0.0922193	0.00442601
ON813214|Senegal|2012/08/31	2012.66	0.0875422	0.00291102
ON813211|Senegal|2016/08/31	2016.66	0.0879814	0.000188128
OP846979.1|Senegal|2013/11/15	2013.87	0.0842965	-0.00128905
OP609811.1|Italy|2022/08/04	2022.59	0.0942231	0.00174584
OP609801.1|Italy|2022/07/08	2022.52	0.0942231	0.00180432
OP009520.1|Italy|2021/10/11	2021.78	0.0939803	0.00214629
OP609805.1|Italy|2022/07/20	2022.55	0.0942029	0.00175811
OP734264|Italy|2022/06/28	2022.49	0.0948231	0.00242595
OP609808.1|Italy|2022/07/29	2022.57	0.0944179	0.00195367
OP609802.1|Italy|2022/07/12	2022.53	0.0944143	0.00198689
OP734265|Italy|2022/07/07	2022.51	0.0948304	0.00241381
OP609806.1|Italy|2022/07/29	2022.57	0.0944214	0.00195715
OP609804.1|Italy|2022/07/20	2022.55	0.0942171	0.00177233
OP609792.1|Italy|2022/08/31	2022.66	0.0944144	0.00187863
OP609797.1|Italy|2022/08/31	2022.66	0.0944144	0.00187869
OP609803.1|Italy|2022/07/14	2022.53	0.0944071	0.00197534
OP609794.1|Italy|2022/08/31	2022.66	0.0950291	0.0024934
OP609813.1|Italy|2022/08/09	2022.6	0.0944215	0.00193343
OP850022|Italy|2022/08/12	2022.61	0.0954448	0.00295022
OP609807.1|Italy|2022/07/29	2022.57	0.0944179	0.00195365
OP609812.1|Italy|2022/08/07	2022.6	0.0948234	0.0023397
OP609800.1|Italy|2022/07/04	2022.5	0.0944146	0.00200449
OP609809.1|Italy|2022/08/03	2022.59	0.09421	0.00173493
OP609796.1|Italy|2022/08/31	2022.66	0.0944182	0.00188249
OP009521.1|Italy|2021/08/23	2021.64	0.0942136	0.00248575
OP609790.1|Italy|2022/07/04	2022.5	0.0940127	0.00160264
OP609814.1|Italy|2022/08/11	2022.61	0.0946225	0.00213006
OP009523.1|Italy|2021/08/16	2021.62	0.0952384	0.00352568
OP609798.1|Italy|2022/08/31	2022.66	0.0946224	0.0020867
OP609815.1|Italy|2022/08/17	2022.62	0.0946231	0.00211768
OP609799.1|Italy|2022/07/01	2022.5	0.0940055	0.00160194
OP009525.1|Italy|2022/06/21	2022.47	0.0939983	0.00161638
OP609793.1|Italy|2022/08/31	2022.66	0.0942028	0.00166707
OP850021|Italy|2022/09/12	2022.7	0.0948161	0.00225435
OP734263|Italy|2022/07/07	2022.51	0.0946224	0.00220577
OP734267|Italy|2022/07/12	2022.53	0.0950707	0.00264327
OP734274|Italy|2022/07/14	2022.53	0.0952763	0.00284453
OP734272|Italy|2022/07/04	2022.5	0.0954645	0.00305443
OP734271|Italy|2022/07/13	2022.53	0.0964646	0.004035
OP734269|Italy|2022/07/18	2022.54	0.0954405	0.00300011
OP734268|Italy|2022/07/07	2022.51	0.0950782	0.00266161
OP734266|Italy|2022/07/12	2022.53	0.0973511	0.00492371
OP734270|Italy|2022/07/19	2022.55	0.0952552	0.00281258
OP734262|Italy|2022/06/21	2022.47	0.0942068	0.00182488
OP609795.1|Italy|2022/08/31	2022.66	0.0940019	0.0014662
OP609791.1|Italy|2022/08/31	2022.66	0.0940019	0.0014662
OP009524.1|Italy|2021/08/16	2021.62	0.0937904	0.00207768
OP009522.1|Italy|2021/08/16	2021.62	0.0937904	0.00207768
OP609810.1|Italy|2022/08/04	2022.59	0.0937832	0.00130592
JF719069.1|Spain|2010/08/15	2010.62	0.0827225	-0.000292267
MW627239.1|Italy|2020/10/01	2020.75	0.0938916	0.00286922
OP850023|Italy|2022/10/03	2022.75	0.0971783	0.00457116
ON813215|Senegal|2012/08/31	2012.66	0.0909271	0.00629598
OU953897.1|Spain|2020/08/13	2020.61	0.094097	0.00318047
OU953896.1|Spain|2020/09/09	2020.69	0.0940996	0.00312477
OU953895.1|Spain|2020/08/13	2020.61	0.0943139	0.00339735
MW835358|Italy|2011/08/31	2011.66	0.0890684	0.00522846
MW835359|Italy|2011/09/23	2011.73	0.0898997	0.00600995
MW835361|Italy|2011/09/15	2011.7	0.0905201	0.0066477
MW835363|Italy|2011/10/03	2011.75	0.0905201	0.00660871
MW835360|Italy|2011/09/19	2011.72	0.0905165	0.00663542
MW835362|Italy|2011/09/25	2011.73	0.0898952	0.00600119
MW835357|Italy|2011/08/31	2011.66	0.0892871	0.00544716
MW835356|Italy|2011/08/31	2011.66	0.0892871	0.00544716
JF719066.1|Italy|2008/09/15	2008.7	0.0816366	0.000135145
MW835351|Italy|2008/08/31	2008.66	0.0816366	0.000167544
JF719065.1|Italy|2008/10/15	2008.79	0.0810259	-0.000540396
KF234080.1|Italy|2009/08/31	2009.66	0.0845138	0.00225498
GU011992.2|Italy|2009/07/01	2009.5	0.0828704	0.000743669
JF719068.1|Italy|2009/10/15	2009.79	0.0834808	0.00112448
MW835353|Italy|2008/09/08	2008.69	0.0814382	-4.81653e-05
FJ483548.1|Italy|2008/08/31	2008.66	0.0820487	0.000579627
MW835354|Italy|2008/09/15	2008.7	0.0812372	-0.000264265
MW835355|Italy|2009/07/31	2009.58	0.0836963	0.00150459
KU573079.1|Italy|2009/08/31	2009.66	0.0832892	0.00103036
KU573078.1|Italy|2009/08/31	2009.66	0.0836986	0.00143973
MW835352|Italy|2008/09/13	2008.7	0.0826718	0.00117472
KU573077.1|Italy|2008/08/31	2008.66	0.0826747	0.00120561
FJ483549.1|Italy|2008/08/31	2008.66	0.0824737	0.00100461
JF719067.1|Italy|2009/11/15	2009.87	0.0816293	-0.000794154
AF404757.1|Italy|1998/09/03	1998.67	0.0726434	-0.000926147
JF707789.1|Spain|2008/08/31	2008.66	0.0809675	-0.000501554
FJ766331.1|Spain|2007/10/15	2007.79	0.0779137	-0.00286156
FJ766332.1|Spain|2007/10/15	2007.79	0.0775014	-0.00327382
JN858069.1|Italy|2011/09/15	2011.7	0.0832531	-0.000619295
JQ928175.1|Italy|2011/09/15	2011.7	0.0827692	-0.0011032
AY262283.1|Kenya|1998/02/26	1998.15	0.0683492	-0.00481101
KY703854.1|Senegal|1990/08/31	1990.66	0.0677235	0.000484661
KC243146.1|Kenya|2010/11/27	2010.9	0.0771041	-0.00613583
LC489409.1|Zambia|2019/03/15	2019.2	0.0862615	-0.00353658
KU588135.1|United_Arab_Emirates|2015/08/31	2015.66	0.0905364	0.00353438
MF797870.1|Cyprus|2016/07/15	2016.54	0.0890345	0.00134278

## Sheet: Supplementary_Figure_6
tip	date	distance	residual
MN238670.1|Iran|2018/08/31	2018.66	0.311227	-0.024199
MN238669.1|Iran|2017/08/31	2017.66	0.31541	-0.0194952
KT207791.1|Italy|2014/07/15	2014.53	0.327854	-0.0054201
OK239669.1|Hungary|2017/08/31	2017.66	0.329429	-0.00547621
KJ934710.1|Romania|2013/08/27	2013.65	0.324937	-0.00787731
MH939153.1|Romania|2014/08/31	2014.66	0.326988	-0.00635329
FJ425721.1|Russia|2007/08/31	2007.66	0.324168	-0.00552479
MN619802.1|Russia|2018/08/31	2018.66	0.339022	0.00359565
MN619803.1|Russia|2018/08/31	2018.66	0.330529	-0.00489689
MN812759.1|Russia|2018/08/31	2018.66	0.330711	-0.00471545
MN812757.1|Russia|2018/08/31	2018.66	0.330896	-0.00453049
MN619801.1|Russia|2018/08/31	2018.66	0.35142	0.0159938
MN812758.1|Russia|2018/08/31	2018.66	0.330895	-0.00453064
KC496015.1|Hungary|2010/08/31	2010.66	0.333629	0.00237208
KT757318.1|Serbia|2013/08/31	2013.66	0.333629	0.000808686
MZ190465.1|Kosovo|2018/09/15	2018.7	0.336618	0.00117056
KU206781.1|Bulgaria|2015/08/27	2015.65	0.335677	0.00181994
MW751836.1|Serbia|2015/08/10	2015.61	0.336266	0.00243338
MW751845.1|Serbia|2018/07/12	2018.53	0.338164	0.00280929
MW751839.1|Serbia|2020/09/15	2020.7	0.339283	0.00279267
MW751840.1|Serbia|2020/09/15	2020.7	0.339845	0.00335498
KY594040.1|Greece|2010/08/31	2010.66	0.332701	0.00144389
HQ537483.1|Greece|2010/08/31	2010.66	0.332143	0.00088674
MN481597.1|Greece|2012/08/27	2012.65	0.335309	0.00301497
MN481592.1|Greece|2012/08/02	2012.58	0.334664	0.00240568
MN481593.1|Greece|2012/08/22	2012.64	0.335964	0.00367736
KJ883350.1|Greece|2013/08/31	2013.66	0.336259	0.00343859
MN481594.1|Greece|2012/09/05	2012.68	0.334378	0.00207126
MN481595.1|Greece|2010/09/30	2010.75	0.333072	0.00177205
MK473443.1|Greece|2017/07/15	2017.53	0.335119	0.000281457
MH549209.1|Greece|2017/07/15	2017.53	0.335486	0.000648408
KF179639.1|Greece|2012/09/15	2012.7	0.337398	0.00507733
KJ883342.1|Greece|2013/08/31	2013.66	0.336639	0.00381894
KJ883343.1|Greece|2013/08/31	2013.66	0.337381	0.0045612
KJ883348.1|Greece|2013/08/31	2013.66	0.336638	0.003818
KJ883345.1|Greece|2013/08/31	2013.66	0.336453	0.0036325
MT341472.1|Bulgaria|2018/08/15	2018.62	0.337194	0.00179075
OL840879.1|Greece|2019/08/15	2019.62	0.337739	0.00181478
OL840875.1|Greece|2019/08/15	2019.62	0.337557	0.00163292
OL840876.1|Greece|2019/08/15	2019.62	0.337372	0.00144727
OL840892.1|Greece|2020/08/15	2020.62	0.336621	0.000174623
OL840883.1|Greece|2019/07/15	2019.53	0.336992	0.00111176
OL840881.1|Greece|2020/08/15	2020.62	0.337185	0.000739139
OL840886.1|Greece|2020/08/15	2020.62	0.337185	0.000739139
OL840889.1|Greece|2020/08/15	2020.62	0.337932	0.00148633
OL840893.1|Greece|2020/07/15	2020.54	0.337375	0.000972831
OL840890.1|Greece|2020/08/15	2020.62	0.337746	0.00130041
OL840887.1|Greece|2020/07/15	2020.54	0.337193	0.000791015
OL840888.1|Greece|2020/07/15	2020.54	0.337375	0.000972744
OL840896.1|Greece|2021/08/15	2021.62	0.338302	0.00133515
OL840899.1|Greece|2021/08/15	2021.62	0.337929	0.000962123
OL840891.1|Greece|2020/08/15	2020.62	0.33737	0.000924202
OL840895.1|Greece|2021/08/15	2021.62	0.337747	0.000780484
OL840894.1|Greece|2021/08/15	2021.62	0.337747	0.000780484
OL840871.1|Greece|2018/08/15	2018.62	0.338672	0.00326846
OL840897.1|Greece|2021/08/15	2021.62	0.338122	0.00115559
OL840898.1|Greece|2021/08/15	2021.62	0.338122	0.00115559
MW751838.1|Serbia|2018/10/16	2018.79	0.337372	0.00188029
MZ190467.1|Kosovo|2018/09/15	2018.7	0.339088	0.00364043
MZ190466.1|Kosovo|2018/09/15	2018.7	0.341136	0.0056885
MZ190464.1|Kosovo|2018/09/15	2018.7	0.341509	0.00606127
OL840877.1|Greece|2019/08/15	2019.62	0.337739	0.00181415
OK239672.1|Hungary|2018/08/31	2018.66	0.335121	-0.000304722
OK239663.1|Hungary|2018/08/31	2018.66	0.337183	0.00175743
OK239661.1|Hungary|2018/08/31	2018.66	0.33662	0.00119444
OQ204315|Italy|2022/11/02	2022.84	0.34062	0.00301949
OK239665.1|Hungary|2018/08/31	2018.66	0.336985	0.00155939
MH021189.1|Belgium|2017/10/15	2017.79	0.335869	0.000900136
MW561633.1|Slovakia|2018/11/16	2018.87	0.337358	0.0018222
OK239658.1|Hungary|2018/08/31	2018.66	0.336623	0.00119715
OK239670.1|Hungary|2018/08/31	2018.66	0.336991	0.00156459
MK947397.1|Slovenia|2018/08/23	2018.64	0.339237	0.00382251
MW751841.1|Serbia|2018/07/24	2018.56	0.339051	0.00367939
MW751834.1|Serbia|2018/07/12	2018.53	0.338316	0.0029616
MW751843.1|Serbia|2018/07/26	2018.56	0.338316	0.00294161
OK239666.1|Hungary|2018/08/31	2018.66	0.338869	0.00344322
MW751844.1|Serbia|2018/07/12	2018.53	0.338498	0.00314326
MW751835.1|Serbia|2018/08/28	2018.65	0.338486	0.00306452
OL840884.1|Greece|2019/07/15	2019.53	0.338109	0.00222913
MN480795.1|Greece|2018/08/15	2018.62	0.336624	0.00122061
OL840880.1|Greece|2020/07/15	2020.54	0.338671	0.00226892
OL840874.1|Greece|2019/07/15	2019.53	0.337555	0.00167518
OL840882.1|Greece|2020/09/15	2020.7	0.33942	0.00293022
OL840878.1|Greece|2019/08/15	2019.62	0.337558	0.00163408
OL840885.1|Greece|2019/08/15	2019.62	0.338118	0.00219369
OL840873.1|Greece|2018/09/15	2018.7	0.33719	0.00174295
OL840872.1|Greece|2018/08/15	2018.62	0.336633	0.00122988
MN480792.1|Greece|2018/08/15	2018.62	0.337374	0.00197072
MH244513.1|Slovakia|2013/08/31	2013.66	0.332327	-0.000493057
OK129333.1|Hungary|2017/08/31	2017.66	0.333835	-0.00106994
MF984345.1|Austria|2015/08/31	2015.66	0.331948	-0.00191433
KM203860.1|Czech_Republic|2013/08/08	2013.6	0.331017	-0.0017702
ON755223.1|Netherlands|2020/10/18	2020.8	0.33418	-0.00235761
MZ268007.1|Netherlands|2020/09/15	2020.7	0.332887	-0.00360361
MW036633.1|Netherlands|2020/09/15	2020.7	0.333333	-0.00315757
MW036634.1|Netherlands|2020/08/15	2020.62	0.333625	-0.00282085
KM203863.1|Czech_Republic|2013/08/08	2013.6	0.332138	-0.000649238
MF984351.1|Austria|2016/08/31	2016.66	0.334005	-0.000379557
MF984350.1|Austria|2016/08/31	2016.66	0.332137	-0.00224763
MF984343.1|Austria|2015/08/31	2015.66	0.331955	-0.00190783
MF984352.1|Austria|2016/08/31	2016.66	0.333629	-0.00075522
MF984337.1|Austria|2015/08/31	2015.66	0.331952	-0.0019105
MF984342.1|Austria|2015/08/31	2015.66	0.331766	-0.00209675
MF984346.1|Austria|2016/08/31	2016.66	0.333639	-0.000745023
MF984340.1|Austria|2015/08/31	2015.66	0.332514	-0.00134867
KP109692.1|Austria|2014/08/31	2014.66	0.332328	-0.00101298
MF984344.1|Austria|2015/08/31	2015.66	0.331576	-0.00228645
JN858070.1|Italy|2011/09/15	2011.7	0.333079	0.00127944
MH244512.1|Slovakia|2013/08/31	2013.66	0.332329	-0.000491449
MW862073|Italy|2012/08/24	2012.64	0.333441	0.00115185
MW862074|Italy|2013/09/30	2013.75	0.333458	0.000595261
KF823805.1|Italy|2013/08/15	2013.62	0.334621	0.00182353
KU573081.1|Italy|2013/08/31	2013.66	0.335133	0.00231317
KF647250.1|Italy|2013/08/15	2013.62	0.336089	0.0032918
KF647251.1|Italy|2013/08/15	2013.62	0.335129	0.00233184
KF647248.1|Italy|2013/08/15	2013.62	0.334409	0.00161207
KF647252.1|Italy|2013/08/15	2013.62	0.334207	0.00140944
KF588365.1|Italy|2013/08/15	2013.62	0.334757	0.00195983
KP789960.1|Italy|2013/08/31	2013.66	0.334386	0.00156563
KF647249.1|Italy|2013/08/15	2013.62	0.334189	0.00139131
MW862083|Italy|2015/11/02	2015.84	0.334773	0.000820225
MW862086|Italy|2016/09/28	2016.74	0.335135	0.000711021
MW862094|Italy|2019/07/15	2019.53	0.336237	0.000357383
MW862099|Italy|2018/10/06	2018.76	0.337547	0.00206963
MW862098|Italy|2018/10/13	2018.78	0.336048	0.000560229
ON032494|Italy|2021/09/10	2021.69	0.33904	0.00203588
ON813232|Italy|2021/09/10	2021.69	0.338633	0.00162924
MW862095|Italy|2019/09/19	2019.72	0.336422	0.000447443
MW862100|Italy|2018/10/02	2018.75	0.336426	0.000954121
MW862105|Italy|2019/10/10	2019.77	0.336426	0.000421705
MW862097|Italy|2018/09/05	2018.68	0.335312	-0.000121421
ON032489|Italy|2020/09/01	2020.67	0.337912	0.00144214
ON032490|Italy|2021/08/19	2021.63	0.339588	0.00261601
ON032492|Italy|2021/08/26	2021.65	0.340218	0.00323599
MW862107|Italy|2019/08/26	2019.65	0.336051	0.000111063
MW862103|Italy|2019/09/12	2019.7	0.33716	0.0011959
MW862106|Italy|2019/09/26	2019.73	0.336612	0.000627304
MW862104|Italy|2019/09/26	2019.73	0.336612	0.000627304
ON813233|Italy|2022/09/12	2022.7	0.338283	0.000755332
OP734239|Italy|2022/07/12	2022.53	0.33865	0.00121083
ON032495|Italy|2021/09/16	2021.71	0.338835	0.00182247
ON032497|Italy|2021/08/04	2021.59	0.339032	0.00208113
ON813230|Italy|2021/07/19	2021.55	0.340069	0.0031411
ON032493|Italy|2021/08/31	2021.66	0.340736	0.00374616
ON032491|Italy|2021/08/18	2021.63	0.341106	0.00413545
MW862108|Italy|2020/08/24	2020.64	0.33791	0.00145082
OP850027|Italy|2021/08/10	2021.61	0.339426	0.00246604
OP734240|Italy|2022/08/04	2022.59	0.338281	0.000808638
OP850025|Italy|2022/08/24	2022.64	0.339394	0.00189373
OP734241|Italy|2022/08/10	2022.61	0.338656	0.00117538
MW862096|Italy|2018/08/31	2018.66	0.3366	0.00117446
ON032488|Italy|2020/09/07	2020.68	0.337346	0.000866846
MW862089|Italy|2017/08/22	2017.64	0.335862	0.000970159
MW862082|Italy|2015/09/07	2015.68	0.334376	0.000503059
MW862078|Italy|2015/08/05	2015.59	0.334183	0.000358039
MT863560.1|France|2018/09/08	2018.68	0.33511	-0.000327509
MT863561.1|France|2018/10/06	2018.76	0.336043	0.000565911
KP789957.1|Italy|2014/08/31	2014.66	0.33381	0.000469021
KU573080.1|Italy|2013/08/31	2013.66	0.333627	0.000806482
KU573082.1|Italy|2013/08/31	2013.66	0.333626	0.000805931
KU573083.1|Italy|2013/08/31	2013.66	0.333813	0.000993229
MW862079|Italy|2015/08/06	2015.59	0.334198	0.000371642
KP789958.1|Italy|2014/08/31	2014.66	0.334002	0.000661035
KP789959.1|Italy|2014/08/31	2014.66	0.334752	0.00141113
KP789953.1|Italy|2014/08/31	2014.66	0.33382	0.00047903
KP789954.1|Italy|2014/08/31	2014.66	0.333449	0.000107259
KP789956.1|Italy|2014/08/31	2014.66	0.334386	0.00104499
MW862081|Italy|2015/08/12	2015.61	0.335502	0.00166704
MW862085|Italy|2015/08/12	2015.61	0.335132	0.00129698
MW862084|Italy|2015/08/12	2015.61	0.335132	0.00129698
MN939557.1|Italy|2018/08/31	2018.66	0.337167	0.00174131
MW862090|Italy|2018/07/24	2018.56	0.336807	0.00143545
MW862093|Italy|2018/09/08	2018.68	0.337365	0.00192781
MW862088|Italy|2017/08/07	2017.6	0.336813	0.00194263
MW862087|Italy|2017/11/02	2017.84	0.336621	0.00162626
MW862101|Italy|2019/07/15	2019.53	0.336807	0.000926831
MW862091|Italy|2018/07/31	2018.58	0.336614	0.00123218
MH910045.1|Germany|2018/08/15	2018.62	0.336242	0.000838707
MN939561.1|Italy|2018/08/31	2018.66	0.336803	0.00137731
MN939562.1|Italy|2018/08/31	2018.66	0.337176	0.00174953
MW862102|Italy|2019/10/23	2019.81	0.337548	0.0015253
OP009517.1|Italy|2021/08/31	2021.66	0.337609	0.000619393
OP850026|Italy|2022/09/01	2022.67	0.339071	0.00155864
OP734244|Italy|2022/08/10	2022.61	0.339783	0.00230201
MN939558.1|Italy|2016/08/31	2016.66	0.336247	0.00186272
MN939559.1|Italy|2016/08/31	2016.66	0.336246	0.00186179
MN939564.1|Italy|2016/08/31	2016.66	0.335507	0.0011231
MW862092|Italy|2018/08/13	2018.61	0.336804	0.00140371
MN939563.1|Italy|2018/08/31	2018.66	0.337362	0.00193555
ON813231|Italy|2021/07/22	2021.55	0.340352	0.00341951
OP850024|Italy|2022/08/04	2022.59	0.340911	0.00343869
OP734243|Italy|2022/08/25	2022.65	0.339978	0.0024761
OQ204314|Italy|2022/11/18	2022.88	0.34	0.00237673
OP734242|Italy|2022/08/17	2022.62	0.339978	0.00248741
OP734238|Italy|2022/07/25	2022.56	0.339792	0.0023342
OP850028|Italy|2021/08/20	2021.63	0.340535	0.00356097
OP850029|Italy|2022/10/24	2022.81	0.340718	0.00313001
OP009516.1|Italy|2021/08/31	2021.66	0.33942	0.00243054
KT207792.1|Italy|2014/08/18	2014.63	0.333453	0.000129701
KP789955.1|Italy|2014/08/31	2014.66	0.33401	0.000668264
KF823806.1|Italy|2013/10/15	2013.79	0.333448	0.000563748
MN939560.1|Italy|2016/08/31	2016.66	0.333638	-0.000746166
OM037671.1|Spain|2020/09/15	2020.7	0.338108	0.00161793
OM037673.1|Spain|2020/09/15	2020.7	0.336431	-5.95763e-05
OM037672.1|Spain|2020/09/15	2020.7	0.336245	-0.000245474
OM037670.1|Spain|2017/09/15	2017.7	0.334943	1.65692e-05
MW862080|Italy|2015/09/23	2015.73	0.335142	0.00124641
MW862076|Italy|2015/08/13	2015.61	0.334019	0.000182393
MW862075|Italy|2015/08/05	2015.59	0.334202	0.000376732
MW862077|Italy|2015/08/05	2015.59	0.334576	0.000750526
LR743434.1|Germany|2018/09/03	2018.67	0.333999	-0.0014309
LR743437.1|Germany|2018/08/31	2018.66	0.333999	-0.00142662
MF984341.1|Austria|2015/08/31	2015.66	0.333062	-0.000800676
KM203862.1|Czech_Republic|2013/08/08	2013.6	0.332315	-0.000472292
MZ964751.1|Germany|2021/08/15	2021.62	0.334371	-0.00259528
OK129335.1|Hungary|2017/08/31	2017.66	0.334925	2.05708e-05
OK239664.1|Hungary|2018/08/31	2018.66	0.335299	-0.000127415
OK239668.1|Hungary|2018/08/31	2018.66	0.335113	-0.00031295
OK129336.1|Hungary|2017/08/31	2017.66	0.333998	-0.000906806
OK129334.1|Hungary|2017/08/31	2017.66	0.335678	0.000773609
OK239660.1|Hungary|2018/08/31	2018.66	0.335865	0.000438563
OK239671.1|Hungary|2018/08/31	2018.66	0.33512	-0.000306431
MN794935.1|Germany|2019/08/31	2019.66	0.334365	-0.00158182
MW142226.1|Germany|2020/08/15	2020.62	0.334184	-0.00226245
MW142224.1|Germany|2020/08/15	2020.62	0.334369	-0.00207685
LR743424.1|Germany|2019/08/04	2019.59	0.334743	-0.00116521
MZ964753.1|Germany|2021/08/15	2021.62	0.334564	-0.00240282
LR743426.1|Germany|2019/08/31	2019.66	0.333822	-0.00212559
LR743435.1|Germany|2019/08/20	2019.63	0.334003	-0.00192814
MZ964752.1|Germany|2021/08/15	2021.62	0.334742	-0.00222491
LR989888.1|Germany|2019/08/31	2019.66	0.33456	-0.00138747
MN794939.1|Germany|2019/08/31	2019.66	0.334374	-0.00157295
LR743442.1|Germany|2019/08/08	2019.6	0.334192	-0.00172274
MN794937.1|Germany|2019/08/31	2019.66	0.33568	-0.000266797
MN794938.1|Germany|2019/08/31	2019.66	0.334935	-0.00101177
MW142227.1|Germany|2020/08/15	2020.62	0.333639	-0.00280706
MH924836.1|Germany|2018/08/22	2018.64	0.334012	-0.00140134
MW142225.1|Germany|2020/08/15	2020.62	0.334831	-0.00161457
MW142223.1|Germany|2020/08/15	2020.62	0.335125	-0.00132084
LR743446.1|Germany|2019/08/19	2019.63	0.334753	-0.0011769
LR743453.1|Germany|2019/08/14	2019.62	0.334184	-0.00173905
LR743430.1|Germany|2019/08/08	2019.6	0.334742	-0.00117206
LR743421.1|Germany|2019/08/30	2019.66	0.334921	-0.00102516
LR743422.1|Germany|2019/08/26	2019.65	0.334184	-0.00175611
MH244510.1|Slovakia|2014/08/31	2014.66	0.333067	-0.000274856
MF984348.1|Austria|2016/08/31	2016.66	0.334191	-0.000193153
KM203861.1|Czech_Republic|2013/08/08	2013.6	0.333067	0.000279819
KM659876.1|Austria|2014/08/31	2014.66	0.332322	-0.00101895
KP109691.1|Austria|2014/08/31	2014.66	0.332502	-0.000839205
MF984347.1|Austria|2016/08/31	2016.66	0.333622	-0.000762169
KP780839.1|Austria|2011/03/14	2011.2	0.335785	0.0042503
KP780838.1|Austria|2009/09/16	2009.71	0.332878	0.00211923
KP780837.1|Austria|2008/08/29	2008.66	0.331771	0.00155947
KP780840.1|Austria|2014/08/21	2014.64	0.341616	0.00828938
OK129329.1|Hungary|2016/08/31	2016.66	0.333439	-0.000945169
MW751842.1|Serbia|2018/07/12	2018.53	0.334	-0.00135497
OK129331.1|Hungary|2015/08/31	2015.66	0.33345	-0.000412464
OK239662.1|Hungary|2018/08/31	2018.66	0.336247	0.000820742
OK239659.1|Hungary|2018/08/31	2018.66	0.33587	0.000443803
OK129332.1|Hungary|2015/08/31	2015.66	0.333818	-4.487e-05
MW751846.1|Serbia|2018/07/12	2018.53	0.333819	-0.00153581
OK129330.1|Hungary|2016/08/31	2016.66	0.333075	-0.0013087
KF179640.1|Austria|2008/08/31	2008.66	0.329718	-0.000496798
MW751837.1|Serbia|2018/06/25	2018.48	0.333655	-0.00167518
KC407673.1|Serbia|2012/08/31	2012.66	0.334022	0.00172294
KT359349.1|Hungary|2014/08/31	2014.66	0.334984	0.00164305
KC496016.1|Serbia|2010/08/31	2010.66	0.333099	0.00184271
MZ605382.4|Hungary|2004/08/31	2004.66	0.32845	0.000319378
EF429197.1|South_Africa|1989/08/31	1989.66	0.322763	0.0024504
EF429198.1|South_Africa|2001/08/31	2001.66	0.329456	0.00289005
KY523178.1|Uganda|2009/06/15	2009.45	0.325684	-0.00494163
JN393308.1|South_Africa|2008/04/15	2008.29	0.33043	0.000411848
MW383508.1|Namibia|2020/08/31	2020.66	0.338379	0.00190966
OP870461.1|Senegal|2002/08/31	2002.66	0.297779	-0.0293084
OP870458.1|Senegal|1990/08/31	1990.66	0.300861	-0.0199726
OP870457.1|Senegal|1990/08/31	1990.66	0.299121	-0.0217127
OP870460.1|Senegal|2003/08/31	2003.66	0.297602	-0.0300062
JX041631.1|Ukraine|1980/08/31	1980.66	0.29778	-0.0178424
ON813218|Senegal|2006/08/31	2006.66	0.297039	-0.0321327
ON813219|Senegal|2006/08/31	2006.66	0.297039	-0.0321327
ON813217|Senegal|2006/08/31	2006.66	0.298522	-0.0306496
OP870459.1|Senegal|1998/08/31	1998.66	0.297979	-0.0270237
OP846976.1|Senegal|1989/08/31	1989.66	0.298928	-0.021384
OP870456.1|Senegal|1989/08/31	1989.66	0.29836	-0.0219522
OP870453.1|Senegal|1989/08/31	1989.66	0.30001	-0.0203019
OP870454.1|Senegal|1989/08/31	1989.66	0.298359	-0.0219534
OP870455.1|Senegal|1990/08/31	1990.66	0.298362	-0.0224716
HM147824.1|Democratic_Republic_of_the_Congo|1958/08/31	1958.66	0.304822	0.000665997
HM147822.1|South_Africa|1958/08/31	1958.66	0.333045	0.0288886
MW383507.1|Namibia|2020/08/31	2020.66	0.362254	0.0257847
GQ903680.1|Cyprus|1968/08/31	1968.66	0.395596	0.0862279
DQ176636.2|Madagascar|1978/08/31	1978.66	0.314579	1.94289e-15
HM147823.1|Madagascar|1988/08/31	1988.66	0.342552	0.0227604
KU978767.1|Madagascar|1988/02/12	1988.11	0.342732	0.0232262
KM052152.1|South_Africa|1977/08/31	1977.66	0.319065	0.00500683
DQ318020.1|Central_African_Republic|1993/01/01	1993	0.317367	-0.00468477
EF429200.1|South_Africa|1958/08/31	1958.66	0.3021	-0.0020557

## Sheet: Supplementary_Figure_7
height	height_median	location1	location2	analysis	lineage
93.764	93.6085	30.9136	-7.00542	sen30	L1
66.0311	65.7612	25.4905	-6.62037	sen30	L1
40.8531	40.7458	22.8076	-11.4584	sen30	L1
35.2017	35.1091	23.4034	-11.1441	sen30	L1
34.8042	34.7175	33.4895	-6.97623	sen30	L1
34.5018	34.4229	34.7942	-6.29152	sen30	L1
33.3557	33.2804	36.5785	-5.35768	sen30	L1
32.4869	32.4441	36.8556	-5.88008	sen30	L1
26.9708	26.9355	36.7425	-6.31278	sen30	L1
25.767	25.7609	36.6658	-6.18805	sen30	L1
25.3869	25.3815	37.0329	-1.42424	sen30	L1
20.1513	20.1566	21.9144	-9.69407	sen30	L1
19.1318	19.1297	20.2175	-11.0959	sen30	L1
18.6059	18.6025	22.837	-8.95934	sen30	L1
0.235469	0.201519	45.2102	11.8253	sen30	L1
21.1942	21.189	42.5846	9.89546	sen30	L1
14.804	14.7648	44.7278	11.508	sen30	L1
14.6019	14.5676	44.8059	11.5574	sen30	L1
14.0396	14.0221	44.8193	11.7652	sen30	L1
18.0422	17.9734	38.1289	-5.34882	sen30	L1
33.0117	32.9499	40.0456	-0.261677	sen30	L1
10.787	10.7318	45.4787	12.3655	sen30	L1
63.7656	63.5037	13.4309	21.8715	sen30	L1
106.12	99.7084	26.5947	14.8306	sen50	L1
68.3705	66.8248	23.0797	7.61139	sen50	L1
56.8708	56.1988	21.3979	18.5038	sen50	L1
60.972	60.3116	15.9039	-16.3716	sen50	L1
43.0482	41.7381	16.0956	-16.2757	sen50	L1
33.2672	32.4828	35.4291	10.126	sen50	L1
53.4495	52.5804	15.7484	-16.4421	sen50	L1
44.7234	43.9509	15.74	-16.6304	sen50	L1
38.7408	38.198	15.3722	-16.9245	sen50	L1
36.2258	35.7975	38.3006	10.5023	sen50	L1
32.2743	31.973	39.4838	8.0053	sen50	L1
31.4486	31.1317	40.9932	7.12254	sen50	L1
29.301	28.9973	44.6612	11.6491	sen50	L1
28.199	27.904	44.5071	11.4538	sen50	L1
24.4994	24.4144	44.6161	11.4886	sen50	L1
22.3627	22.2753	44.7194	11.552	sen50	L1
20.918	20.7721	44.6916	11.5428	sen50	L1
14.5439	14.197	42.3323	12.0241	sen50	L1
18.4104	18.2128	44.6903	11.5247	sen50	L1
15.8541	15.7071	44.768	11.5922	sen50	L1
15.3034	15.1937	44.8012	11.6524	sen50	L1
15.1084	15.0069	44.8141	11.6641	sen50	L1
14.6889	14.5826	44.8473	11.6408	sen50	L1
14.3741	14.3096	44.8166	11.7876	sen50	L1
14.3751	14.296	44.7546	11.6235	sen50	L1
13.7932	13.7182	44.8242	11.7047	sen50	L1
15.0672	14.9475	44.783	11.6258	sen50	L1
14.4697	14.2214	44.5769	11.4103	sen50	L1
15.6899	15.3469	44.9637	11.6502	sen50	L1
14.0689	13.7657	15.303	-14.7838	sen50	L1
12.5742	12.3222	15.2894	-14.8295	sen50	L1
10.8921	10.6589	15.2829	-14.848	sen50	L1
12.2324	11.9663	15.3093	-14.7452	sen50	L1
1.63858	1.45398	45.402	11.8757	sen50	L1
0.85428	0.818052	45.4089	11.8769	sen50	L1
26.5439	26.2215	44.1834	11.1324	sen50	L1
11.3705	11.0574	45.706	12.9172	sen50	L1
36.2133	35.6785	15.079	-17.1669	sen50	L1
72.4103	71.6728	30.2168	21.5207	sen50	L1
114	107.245	21.3632	15.0392	sen75	L1
79.4919	76.9129	13.1834	7.20655	sen75	L1
67.5115	65.7735	14.0781	5.76801	sen75	L1
61.9941	60.8759	15.9747	-16.3855	sen75	L1
44.3294	43.2802	16.0326	-16.4051	sen75	L1
55.7628	54.8899	15.9357	-16.3791	sen75	L1
47.9871	47.4498	15.8708	-16.3911	sen75	L1
41.8639	41.3533	15.4109	-16.0464	sen75	L1
39.8977	39.4726	15.3235	-15.2549	sen75	L1
39.4418	39.0844	15.3175	-15.1712	sen75	L1
36.8776	36.5115	15.3722	-15.0883	sen75	L1
35.6055	35.1377	28.396	-6.68926	sen75	L1
34.8773	34.4108	33.6428	-6.01104	sen75	L1
32.8461	32.3037	38.0963	-0.14558	sen75	L1
12.322	12.0605	45.4693	12.4087	sen75	L1
11.517	11.2719	45.4437	12.2835	sen75	L1
31.5107	30.9694	39.444	2.01906	sen75	L1
28.9331	28.3055	41.6387	5.07965	sen75	L1
27.2281	26.7792	37.9823	-0.769881	sen75	L1
26.2634	25.8585	36.7592	-4.7092	sen75	L1
25.6439	25.2211	38.3263	-1.37374	sen75	L1
23.6626	23.3748	38.7286	-0.874041	sen75	L1
22.4859	22.2078	39.4425	0.252107	sen75	L1
21.1786	20.8819	41.2306	4.57794	sen75	L1
18.6538	18.3669	41.2016	4.42182	sen75	L1
14.6088	14.3627	39.6651	3.39236	sen75	L1
3.27493	3.02026	36.8982	-6.16119	sen75	L1
11.7955	11.6873	39.8947	8.59123	sen75	L1
11.4211	11.3411	39.8845	8.5995	sen75	L1
15.4841	15.346	44.7971	11.629	sen75	L1
14.8894	14.7838	44.8061	11.6785	sen75	L1
14.1524	14.1183	44.817	11.7649	sen75	L1
15.0562	14.9642	44.8104	11.6715	sen75	L1
14.9625	14.8893	44.8169	11.6817	sen75	L1
14.7403	14.6716	44.8363	11.6382	sen75	L1
14.4667	14.4037	44.8132	11.6195	sen75	L1
14.4483	14.3709	44.9285	11.4689	sen75	L1
13.8619	13.8244	44.7018	10.6373	sen75	L1
13.6074	13.5631	44.7006	10.6313	sen75	L1
14.2334	14.1714	44.7784	11.6596	sen75	L1
13.7359	13.6825	44.8309	11.7195	sen75	L1
13.8143	13.6385	38.6857	5.54452	sen75	L1
14.9354	14.634	31.0971	-1.01519	sen75	L1
14.0653	13.9062	15.2811	-14.8578	sen75	L1
11.9948	11.8481	15.2816	-14.8582	sen75	L1
13.3783	13.3162	15.2821	-14.8596	sen75	L1
12.1121	12.0749	15.2816	-14.8602	sen75	L1
10.3386	10.2457	15.2811	-14.8573	sen75	L1
12.1772	12.0462	15.2823	-14.8597	sen75	L1
10.5058	10.3993	15.2829	-14.8613	sen75	L1
1.69711	1.54408	45.3655	11.8962	sen75	L1
1.05078	1.03945	45.3909	11.8879	sen75	L1
0.929993	0.905867	45.3787	11.8849	sen75	L1
0.808986	0.716474	45.2462	11.9363	sen75	L1
0.423128	0.349377	45.0763	11.796	sen75	L1
38.5443	37.9868	15.1379	-16.5493	sen75	L1
35.2189	35.138	-2.87116	31.9134	sen75	L1
56.5772	55.9672	13.2647	18.852	sen75	L1
77.6284	75.9118	29.5934	22.4181	sen75	L1
109.329	103.73	23.0556	5.91679	full	L1
78.9046	77.1521	15.3484	-16.7229	full	L1
68.5466	67.6132	15.5752	-16.5042	full	L1
65.9419	64.9333	15.6582	-16.486	full	L1
56.3026	55.8258	11.4475	11.7786	full	L1
48.1615	47.4582	15.8838	-16.4517	full	L1
40.4672	39.7757	35.2046	10.6406	full	L1
30.8344	30.2139	39.0513	14.9061	full	L1
59.1228	58.6162	15.6077	-16.3494	full	L1
48.8161	48.2108	15.658	-16.2779	full	L1
41.4706	40.9823	15.3255	-15.8549	full	L1
39.5664	39.1337	15.3206	-15.3939	full	L1
36.4024	36.0235	15.3507	-15.2525	full	L1
35.2196	34.7891	31.1608	-6.76099	full	L1
34.7698	34.3404	34.8784	-5.53677	full	L1
32.9195	32.362	39.131	-1.10337	full	L1
31.1295	30.7295	42.5515	3.69961	full	L1
12.5983	12.428	45.5854	12.4986	full	L1
12.1754	12.0381	45.6104	12.513	full	L1
11.9682	11.8438	45.5509	12.3146	full	L1
10.3419	10.251	45.3339	11.9487	full	L1
11.5927	11.4864	45.5701	12.3197	full	L1
31.3434	30.8031	39.1606	-1.36007	full	L1
26.5831	26.1739	39.0897	-1.45738	full	L1
24.9865	24.5803	38.0632	-3.03171	full	L1
22.9742	22.6812	37.8002	-3.49387	full	L1
21.6123	21.3657	41.1998	8.29066	full	L1
14.7128	14.4567	41.4072	8.44505	full	L1
13.8868	13.803	15.2841	-14.8547	full	L1
12.3265	12.2195	15.2853	-14.8491	full	L1
11.2669	11.1997	15.2872	-14.8342	full	L1
13.1118	13.0392	15.2824	-14.8588	full	L1
11.9473	11.9165	15.2804	-14.8602	full	L1
10.3085	10.2713	15.2835	-14.8604	full	L1
12.0498	11.927	15.2825	-14.8606	full	L1
10.4453	10.3694	15.2819	-14.8636	full	L1
1.71532	1.59141	45.3943	11.888	full	L1
1.37397	1.30997	45.4044	11.8866	full	L1
0.917655	0.910754	45.397	11.8873	full	L1
0.638601	0.573639	45.2664	11.9422	full	L1
0.364648	0.316701	45.0774	11.7933	full	L1
0.547531	0.476266	45.4053	11.8804	full	L1
0.445118	0.379216	45.4068	11.8803	full	L1
20.4295	20.1432	41.6101	8.75836	full	L1
17.886	17.6073	44.786	11.6386	full	L1
14.5484	14.3246	44.7211	11.5913	full	L1
3.0575	2.86979	36.992	-6.12701	full	L1
12.256	12.1651	44.6748	11.5652	full	L1
11.8174	11.7487	44.7225	11.6409	full	L1
11.5329	11.4785	39.8961	8.59672	full	L1
11.2873	11.2505	39.8847	8.58723	full	L1
15.2636	15.1823	44.8111	11.6664	full	L1
14.7873	14.7261	44.8153	11.6806	full	L1
14.1379	14.1128	44.8187	11.7652	full	L1
14.4184	14.3423	44.8106	11.6172	full	L1
14.9446	14.8883	44.8165	11.6727	full	L1
14.4318	14.3818	44.8194	11.6204	full	L1
14.7782	14.722	44.8197	11.6745	full	L1
14.409	14.3556	44.9253	11.4674	full	L1
13.8407	13.8114	44.703	10.6451	full	L1
13.5996	13.5595	44.7021	10.6353	full	L1
14.7376	14.6841	44.8143	11.7089	full	L1
14.2819	14.2475	44.817	11.7789	full	L1
14.1624	14.1383	44.8199	11.7723	full	L1
14.1478	14.1143	44.7809	11.6516	full	L1
13.6787	13.6337	44.8345	11.7187	full	L1
13.5043	13.3519	39.5803	9.60631	full	L1
2.69261	2.46716	40.9905	14.1104	full	L1
25.015	24.6109	36.352	-6.23685	full	L1
29.0935	28.5772	39.3482	-1.16668	full	L1
18.8365	18.3506	38.3128	-5.15807	full	L1
40.2124	39.747	15.274	-15.5771	full	L1
37.9073	37.3805	15.0573	-16.4868	full	L1
34.6182	34.5277	0.825465	36.4843	full	L1
16.5061	14.9626	-1.43384	39.2654	full	L1
35.8608	34.8347	14.3551	-14.1275	full	L1
66.6842	65.4343	15.0794	-17.0105	full	L1
74.1659	73.1758	30.8253	28.4859	full	L1
71.8889	71.4877	30.4413	31.8075	full	L1
233.87	220.89	-26.6974	32.031	sen30	L2
88.7344	85.8938	-26.7658	32.1206	sen30	L2
54.8634	53.3994	14.4807	-2.25397	sen30	L2
21.6684	21.0819	47.4174	19.0923	sen30	L2
20.0558	19.5731	47.4276	19.0727	sen30	L2
19.563	19.1021	47.3427	19.0768	sen30	L2
18.4215	18.0297	47.271	19.0424	sen30	L2
17.254	16.9125	47.2823	18.9935	sen30	L2
16.5492	16.2042	47.2385	18.6469	sen30	L2
15.6008	15.3111	47.5959	17.6807	sen30	L2
11.256	11.0223	48.1906	16.4077	sen30	L2
13.0155	12.8038	44.7789	9.85898	sen30	L2
11.0804	10.8911	45.1582	9.44038	sen30	L2
10.7093	10.5177	45.1686	9.40551	sen30	L2
10.2409	10.0419	45.148	9.7396	sen30	L2
7.31123	7.16468	45.1402	11.8784	sen30	L2
6.36717	6.22408	45.0464	11.8432	sen30	L2
15.8289	15.5829	42.2238	23.8298	sen30	L2
13.3194	13.1137	40.9088	24.3875	sen30	L2
12.8193	12.7359	42.2646	24.142	sen30	L2
36.4538	36.113	15.9332	-16.2288	sen30	L2
34.7009	34.4643	16.0445	-16.4334	sen30	L2
95.9342	91.6684	-26.6154	31.9717	sen30	L2
91.9889	88.4614	40.4914	19.7843	sen50	L2
77.0583	75.1416	43.758	19	sen50	L2
21.1892	20.8826	15.5214	-15.5168	sen50	L2
66.2008	64.1717	42.62	19.3636	sen50	L2
54.473	52.6426	-23.1192	26.6353	sen50	L2
48.1443	46.5305	-25.9075	28.1491	sen50	L2
23.1466	22.5603	47.0198	19.0464	sen50	L2
22.5219	21.9373	46.9997	18.9927	sen50	L2
20.7331	20.2319	46.8501	18.8121	sen50	L2
10.9973	10.8481	45.3768	19.5111	sen50	L2
19.1029	18.706	46.993	18.3891	sen50	L2
18.2245	17.8344	47.0421	18.2104	sen50	L2
17.1583	16.7905	47.25	17.0105	sen50	L2
13.1162	12.8702	48.0719	16.4191	sen50	L2
6.73107	6.4802	51.792	13.0114	sen50	L2
14.5495	14.2676	44.1041	10.772	sen50	L2
13.9136	13.6678	43.9621	10.3404	sen50	L2
11.5537	11.4002	45.155	10.502	sen50	L2
10.6441	10.5349	45.1107	10.1721	sen50	L2
4.392	4.26523	45.0047	9.9617	sen50	L2
11.0235	10.899	45.1911	10.4278	sen50	L2
10.4621	10.3733	45.1689	10.0803	sen50	L2
10.5276	10.426	45.3461	11.0628	sen50	L2
10.2657	10.1717	45.3151	11.054	sen50	L2
7.5293	7.44847	45.1453	11.7538	sen50	L2
7.16796	7.0598	45.1285	11.804	sen50	L2
6.02784	5.98538	45.3088	12.0448	sen50	L2
13.9554	13.6895	43.8648	10.6463	sen50	L2
18.4869	18.0548	46.6368	19.4862	sen50	L2
17.5805	17.1844	41.1851	23.4592	sen50	L2
14.7018	14.3885	40.6408	23.7824	sen50	L2
15.5836	15.2256	41.9909	22.8174	sen50	L2
10.2116	10.1044	41.7264	23.7689	sen50	L2
6.89116	6.68035	41.2884	23.8162	sen50	L2
14.4329	14.1187	41.8891	22.6522	sen50	L2
11.5701	11.2703	43.0042	20.7094	sen50	L2
7.08286	6.90665	45.9938	20.092	sen50	L2
63.5745	59.1541	42.7502	20.2945	sen50	L2
15.0456	14.4399	46.9118	21.6878	sen50	L2
249.944	235.584	-25.7548	33.7871	sen75	L2
165.67	159.804	-25.7193	32.9885	sen75	L2
104.986	103.087	-20.9931	30.5012	sen75	L2
89.8359	88.2414	-20.8416	30.6323	sen75	L2
17.8456	17.1095	46.0805	17.4108	sen75	L2
12.6705	12.2355	46.8472	20.6392	sen75	L2
78.7325	77.2517	-27.1053	31.4412	sen75	L2
80.282	79.1782	-17.7319	28.8866	sen75	L2
61.7398	60.8258	-17.5253	28.0488	sen75	L2
50.9696	50.1876	-25.7082	28.345	sen75	L2
44.6189	44.0246	-26.067	28.2327	sen75	L2
41.8987	41.2448	-26.1165	28.151	sen75	L2
30.7408	30.5367	-25.9642	28.3243	sen75	L2
21.112	20.755	47.474	19.0681	sen75	L2
19.4513	19.2398	47.4698	19.0642	sen75	L2
18.8552	18.6713	47.4548	19.06	sen75	L2
16.101	15.9834	47.4145	19.1132	sen75	L2
15.4632	15.3734	40.8931	23.6826	sen75	L2
12.9829	12.8738	40.8139	23.9614	sen75	L2
13.4344	13.3734	40.9388	23.428	sen75	L2
12.3604	12.2844	40.8852	23.2404	sen75	L2
10.0238	10.1098	42.1207	21.0946	sen75	L2
6.79742	6.66435	45.9838	19.9359	sen75	L2
9.42179	9.45085	41.0426	23.5556	sen75	L2
6.75615	6.5591	40.9952	23.5535	sen75	L2
17.4964	17.338	47.6687	18.0418	sen75	L2
11.0548	10.9177	45.3267	19.5441	sen75	L2
16.9191	16.7585	48.1293	16.7353	sen75	L2
16.1557	16.0288	48.0501	17.0338	sen75	L2
15.4832	15.3682	48.0643	16.8377	sen75	L2
14.8249	14.7071	48.1127	16.4514	sen75	L2
14.386	14.2681	45.0431	12.9508	sen75	L2
12.8531	12.7678	45.0624	11.6401	sen75	L2
12.4184	12.3365	45.0681	11.4609	sen75	L2
11.178	11.1253	45.1358	11.2746	sen75	L2
10.7329	10.7149	45.1664	9.48241	sen75	L2
10.5585	10.5447	45.1725	9.25402	sen75	L2
10.3399	10.3309	45.1786	9.16602	sen75	L2
4.21207	4.0518	45.1162	9.39147	sen75	L2
10.5074	10.4942	45.1877	11.4461	sen75	L2
7.78234	7.69707	45.1084	11.7998	sen75	L2
6.13752	6.09	45.3567	12.1917	sen75	L2
5.72582	5.66055	45.406	12.2749	sen75	L2
7.44433	7.36089	45.084	11.7963	sen75	L2
6.58606	6.46572	45.0683	11.7953	sen75	L2
2.29562	2.17235	44.4954	11.8633	sen75	L2
11.146	11.1118	40.7465	8.5749	sen75	L2
14.0296	13.9769	48.2087	16.3997	sen75	L2
11.2692	11.1718	48.2101	16.378	sen75	L2
10.5463	10.5002	48.2091	16.3739	sen75	L2
11.3265	11.2885	48.226	16.3732	sen75	L2
8.29827	8.20207	51.7074	12.9183	sen75	L2
15.464	15.3903	48.1829	16.921	sen75	L2
11.4639	11.2289	48.5831	16.6735	sen75	L2
11.2821	11.1075	47.8775	19.8653	sen75	L2
36.7148	36.2311	15.8418	-16.0815	sen75	L2
26.9922	26.2141	15.5439	-15.5603	sen75	L2
21.0493	20.5568	15.5231	-15.5249	sen75	L2
18.9596	18.8709	15.5205	-15.5212	sen75	L2
299.014	289.166	-26.2485	31.8577	full	L2
101.195	96.941	-26.4478	31.7689	full	L2
175.182	169.914	-26.266	31.5843	full	L2
109.718	108.28	-26.3285	31.1887	full	L2
105.353	104.033	-26.3677	31.1208	full	L2
91.5426	90.4269	-26.5008	31.3617	full	L2
81.272	80.3333	-26.6676	31.5644	full	L2
75.3155	74.3538	-26.7271	31.8267	full	L2
18.3044	17.7499	46.0014	17.3051	full	L2
12.8711	12.4882	46.8286	20.6419	full	L2
81.1224	80.7541	-26.1041	29.9537	full	L2
63.0038	62.4206	-25.924	29.0546	full	L2
52.3276	51.761	-25.8403	28.4032	full	L2
46.1143	45.5692	-26.0651	28.2134	full	L2
32.1248	31.9889	-25.9677	28.3142	full	L2
43.4293	42.8646	-26.1164	28.14	full	L2
21.5709	21.2987	47.4755	19.0707	full	L2
20.0732	19.8887	47.4742	19.0725	full	L2
19.5155	19.3511	47.4596	19.0739	full	L2
16.8007	16.6991	47.418	19.1188	full	L2
16.271	16.1752	40.6738	22.9655	full	L2
14.3182	14.2052	40.6558	23.0176	full	L2
13.8438	13.7311	40.6433	22.9999	full	L2
14.0932	14.0644	40.685	22.9216	full	L2
13.0802	13.0621	40.6658	22.9058	full	L2
10.7003	10.6577	41.8318	20.791	full	L2
8.85226	8.7489	44.7664	19.8327	full	L2
6.7107	6.6011	45.9981	19.8337	full	L2
7.1914	6.96671	40.6082	22.9002	full	L2
9.61776	9.76633	40.8318	22.8944	full	L2
6.97648	6.8359	40.8491	22.809	full	L2
17.9732	17.8707	47.696	17.8758	full	L2
17.3716	17.2455	48.19	16.462	full	L2
16.5283	16.4354	48.1722	16.5403	full	L2
15.8949	15.7943	48.1902	16.4442	full	L2
15.2722	15.1907	48.1952	16.3907	full	L2
14.8911	14.8069	45.1372	13.0592	full	L2
13.4506	13.3905	44.4073	11.065	full	L2
12.8409	12.7705	43.9855	10.438	full	L2
11.402	11.349	45.1416	10.5664	full	L2
11.0349	10.9852	45.1459	10.2133	full	L2
10.6018	10.5643	45.1416	9.92389	full	L2
10.3508	10.3318	45.1765	9.18005	full	L2
10.7166	10.6764	45.2696	10.922	full	L2
10.341	10.3108	45.2871	11.0438	full	L2
7.7907	7.73141	45.0971	11.7964	full	L2
7.51749	7.46114	45.0784	11.7936	full	L2
7.36832	7.30128	45.0735	11.792	full	L2
6.55861	6.45289	45.0701	11.7931	full	L2
2.2413	2.13649	44.5135	11.8868	full	L2
6.13836	6.10189	45.3707	12.2202	full	L2
5.87937	5.83486	45.4145	12.2883	full	L2
10.2936	10.2579	45.2412	10.8802	full	L2
9.5554	9.69199	45.312	11.0381	full	L2
10.48	10.4776	45.117	10.07	full	L2
8.59435	8.57246	45.0365	9.98012	full	L2
3.87496	3.7596	44.9586	10.0242	full	L2
11.4426	11.4077	40.718	8.56734	full	L2
12.9496	12.8812	44.0851	10.8844	full	L2
10.2574	10.1937	45.0721	11.7887	full	L2
14.4667	14.4293	48.2084	16.3755	full	L2
11.2463	11.1095	48.2088	16.3748	full	L2
10.5286	10.4496	48.2099	16.3728	full	L2
11.4602	11.3285	48.2136	16.371	full	L2
10.7614	10.6449	48.2131	16.3718	full	L2
8.87342	8.86776	52.4917	13.3864	full	L2
6.01126	5.89479	52.4835	13.3744	full	L2
15.8563	15.7897	48.2153	16.4674	full	L2
11.5624	11.3749	48.3019	16.42	full	L2
9.89913	9.91692	48.2645	16.3956	full	L2
11.1483	10.9478	47.9022	19.9574	full	L2
10.9663	10.8526	45.3148	19.5375	full	L2
36.9788	36.6617	15.9305	-16.2087	full	L2
35.9502	35.7839	16.0528	-16.4496	full	L2
34.9436	34.8085	16.058	-16.454	full	L2
26.6101	26.174	15.5202	-15.5116	full	L2
24.0621	23.8519	15.5073	-15.4821	full	L2
20.9811	20.6352	15.5181	-15.5184	full	L2
19.2051	19.1912	15.5188	-15.5192	full	L2
